# Supplementary material for: A comprehensive phylogenomic framework for cycads (Cycadales)
Source: PhytoKeys. 2026 May 22;275:81–95. doi: 10.3897/phytokeys.275.194283 (PMC13221657; doi:10.3897/phytokeys.275.194283)
Supplement: Supplementary material 1 — Taxon sampling details for all 347 taxa [file phytokeys-275-081_article-194283__-s001.xlsx]

## Sheet: Data
Species	Genus	Accession	Data_type	Tip_label	Original_SRA_name	Rename_note
Bowenia serrulata	Bowenia	SRR23279518	Transcriptome	Bowenia_serrulata_SRR23279518
Ceratozamia alvarezii	Ceratozamia	SRR23044200	Transcriptome	Ceratozamia_alvarezii_SRR23044200
Ceratozamia becerrae	Ceratozamia	SRR23044199	Transcriptome	Ceratozamia_becerrae_SRR23044199
Ceratozamia brevifrons	Ceratozamia	SRR23044188	Transcriptome	Ceratozamia_brevifrons_SRR23044188
Ceratozamia chimalapensis	Ceratozamia	SRR23044177	Transcriptome	Ceratozamia_chimalapensis_SRR23044177
Ceratozamia decumbens	Ceratozamia	SRR23044173	Transcriptome	Ceratozamia_decumbens_SRR23044173
Ceratozamia delucana	Ceratozamia	SRR23044172	Transcriptome	Ceratozamia_delucana_SRR23044172
Ceratozamia euryphyllidia	Ceratozamia	SRR23044171	Transcriptome	Ceratozamia_euryphyllidia_SRR23044171
Ceratozamia fuscoviridis	Ceratozamia	SRR23044170	Transcriptome	Ceratozamia_fuscoviridis_SRR23044170
Ceratozamia hildae	Ceratozamia	SRR23044169	Transcriptome	Ceratozamia_hildae_SRR23044169
Ceratozamia hondurensis	Ceratozamia	SRR23044168	Transcriptome	Ceratozamia_hondurensis_SRR23044168
Ceratozamia huastecorum	Ceratozamia	SRR23044198	Transcriptome	Ceratozamia_huastecorum_SRR23044198
Ceratozamia kuesteriana	Ceratozamia	SRR23044197	Transcriptome	Ceratozamia_kuesteriana_SRR23044197
Ceratozamia latifolia	Ceratozamia	SRR23044193	Transcriptome	Ceratozamia_latifolia_SRR23044193	Ceratozamia microstrobila	synonym
Ceratozamia matudae	Ceratozamia	SRR23044195	Transcriptome	Ceratozamia_matudae_SRR23044195
Ceratozamia mexicana	Ceratozamia	SRR23044194	Transcriptome	Ceratozamia_mexicana_SRR23044194
Ceratozamia miqueliana	Ceratozamia	SRR23044192	Transcriptome	Ceratozamia_miqueliana_SRR23044192
Ceratozamia mirandae	Ceratozamia	SRR23044191	Transcriptome	Ceratozamia_mirandae_SRR23044191
Ceratozamia mixeorum	Ceratozamia	SRR23044190	Transcriptome	Ceratozamia_mixeorum_SRR23044190
Ceratozamia norstogii	Ceratozamia	SRR23044187	Transcriptome	Ceratozamia_norstogii_SRR23044187
Ceratozamia robusta	Ceratozamia	SRR23044186	Transcriptome	Ceratozamia_robusta_SRR23044186
Ceratozamia sabatoi	Ceratozamia	SRR23044185	Transcriptome	Ceratozamia_sabatoi_SRR23044185
Ceratozamia sp.	Ceratozamia	SRR23044196	Transcriptome	Ceratozamia_sp._SRR23044196	Ceratozamia latifolia	source label Ceratozamia latifolia; Palmilla Ceratozamia brevifrons entity per A. Lindstrom; may represent an undescribed species
Ceratozamia subroseophylla	Ceratozamia	SRR23044184	Transcriptome	Ceratozamia_subroseophylla_SRR23044184
Ceratozamia tenuis	Ceratozamia	SRR23044183	Transcriptome	Ceratozamia_tenuis_SRR23044183
Ceratozamia totonacorum	Ceratozamia	SRR23044182	Transcriptome	Ceratozamia_totonacorum_SRR23044182
Ceratozamia vovidesii	Ceratozamia	SRR23044181	Transcriptome	Ceratozamia_vovidesii_SRR23044181
Ceratozamia whitelockiana	Ceratozamia	SRR23044180	Transcriptome	Ceratozamia_whitelockiana_SRR23044180
Ceratozamia zaragozae	Ceratozamia	SRR23044179	Transcriptome	Ceratozamia_zaragozae_SRR23044179
Ceratozamia zoquorum	Ceratozamia	SRR23044178	Transcriptome	Ceratozamia_zoquorum_SRR23044178
Cycas aculeata	Cycas	SRR23279573	Transcriptome	Cycas_aculeata_SRR23279573
Cycas aenigma	Cycas	SRR23279572	Transcriptome	Cycas_aenigma_SRR23279572
Cycas angulata	Cycas	SRR23279571	Transcriptome	Cycas_angulata_SRR23279571
Cycas apoa	Cycas	SRR23279569	Transcriptome	Cycas_apoa_SRR23279569
Cycas armstrongii	Cycas	SRR23279568	Transcriptome	Cycas_armstrongii_SRR23279568
Cycas arnhemica	Cycas	SRR23279567	Transcriptome	Cycas_arnhemica_SRR23279567
Cycas badensis	Cycas	SRR23279566	Transcriptome	Cycas_badensis_SRR23279566
Cycas balansae	Cycas	SRR23279564	Transcriptome	Cycas_balansae_SRR23279564
Cycas basaltica	Cycas	SRR23279563	Transcriptome	Cycas_basaltica_SRR23279563
Cycas beddomei	Cycas	SRR23279562	Transcriptome	Cycas_beddomei_SRR23279562
Cycas bifida	Cycas	SRR23279561	Transcriptome	Cycas_bifida_SRR23279561
Cycas bougainvilleana	Cycas	SRR23279560	Transcriptome	Cycas_bougainvilleana_SRR23279560
Cycas brachycantha	Cycas	SRR23279558	Transcriptome	Cycas_brachycantha_SRR23279558
Cycas brunnea	Cycas	SRR23279557	Transcriptome	Cycas_brunnea_SRR23279557
Cycas cairnsiana	Cycas	SRR23279556	Transcriptome	Cycas_cairnsiana_SRR23279556
Cycas calcicola	Cycas	SRR23279555	Transcriptome	Cycas_calcicola_SRR23279555
Cycas campestris	Cycas	SRR23279554	Transcriptome	Cycas_campestris_SRR23279554
Cycas cantafolia	Cycas	SRR23279553	Transcriptome	Cycas_cantafolia_SRR23279553
Cycas chamaoensis	Cycas	SRR23279552	Transcriptome	Cycas_chamaoensis_SRR23279552
Cycas changjiangensis	Cycas	SRR23279551	Transcriptome	Cycas_changjiangensis_SRR23279551
Cycas chevalieri	Cycas	SRR23279535	Transcriptome	Cycas_chevalieri_SRR23279535
Cycas circinalis	Cycas	SRR23279549	Transcriptome	Cycas_circinalis_SRR23279549
Cycas clivicola	Cycas	SRR23279515	Transcriptome	Cycas_clivicola_SRR23279515
Cycas clivicola	Cycas	SRR23279528	Transcriptome	Cycas_clivicola_SRR23279528	Cycas clivicola subsp. Lutea	synonym
Cycas collina	Cycas	SRR23279514	Transcriptome	Cycas_collina_SRR23279514
Cycas condaoensis	Cycas	SRR23279513	Transcriptome	Cycas_condaoensis_SRR23279513
Cycas conferta	Cycas	SRR23279512	Transcriptome	Cycas_conferta_SRR23279512
Cycas couttsiana	Cycas	SRR23279511	Transcriptome	Cycas_couttsiana_SRR23279511
Cycas curranii	Cycas	SRR23279510	Transcriptome	Cycas_curranii_SRR23279510
Cycas debaoensis	Cycas	SRR23279565	Transcriptome	Cycas_debaoensis_SRR23279565	Cycas baiseensis	synonym
Cycas debaoensis	Cycas	SRR23279534	Transcriptome	Cycas_debaoensis_SRR23279534
Cycas desolata	Cycas	SRR23279509	Transcriptome	Cycas_desolata_SRR23279509
Cycas diannanensis	Cycas	SRR23279508	Transcriptome	Cycas_diannanensis_SRR23279508
Cycas distans	Cycas	SRR23279507	Transcriptome	Cycas_distans_SRR23279507
Cycas dolichophylla	Cycas	SRR23279530	Transcriptome	Cycas_dolichophylla_SRR23279530
Cycas edentata	Cycas	SRR23279506	Transcriptome	Cycas_edentata_SRR23279506
Cycas elephantipes	Cycas	SRR23279672	Transcriptome	Cycas_elephantipes_SRR23279672
Cycas elongata	Cycas	SRR23279671	Transcriptome	Cycas_elongata_SRR23279671
Cycas falcata	Cycas	SRR23279670	Transcriptome	Cycas_falcata_SRR23279670
Cycas ferruginea	Cycas	SRR23279669	Transcriptome	Cycas_ferruginea_SRR23279669
Cycas fugax	Cycas	SRR23279668	Transcriptome	Cycas_fugax_SRR23279668
Cycas furfuracea	Cycas	SRR23279667	Transcriptome	Cycas_furfuracea_SRR23279667
Cycas glauca	Cycas	SRR23279666	Transcriptome	Cycas_glauca_SRR23279666
Cycas guizhouensis	Cycas	SRR23279665	Transcriptome	Cycas_guizhouensis_SRR23279665
Cycas hoabinhensis	Cycas	SRR23279663	Transcriptome	Cycas_hoabinhensis_SRR23279663
Cycas hongheensis	Cycas	SRR23279661	Transcriptome	Cycas_hongheensis_SRR23279661
Cycas indica	Cycas	SRR23279660	Transcriptome	Cycas_indica_SRR23279660
Cycas inermis	Cycas	SRR23279659	Transcriptome	Cycas_inermis_SRR23279659
Cycas javana	Cycas	SRR23279658	Transcriptome	Cycas_javana_SRR23279658
Cycas lacrimans	Cycas	SRR23279657	Transcriptome	Cycas_lacrimans_SRR23279657
Cycas lane-poolei	Cycas	SRR23279656	Transcriptome	Cycas_lane-poolei_SRR23279656
Cycas laotica	Cycas	SRR23279655	Transcriptome	Cycas_laotica_SRR23279655
Cycas lindstromii	Cycas	SRR23279654	Transcriptome	Cycas_lindstromii_SRR23279654
Cycas maconochiei	Cycas	SRR23279653	Transcriptome	Cycas_maconochiei_SRR23279653
Cycas macrocarpa	Cycas	SRR23279652	Transcriptome	Cycas_macrocarpa_SRR23279652
Cycas media subsp. ensata	Cycas	SRR23279529	Transcriptome	Cycas_media_subsp._ensata_SRR23279529
Cycas media subsp. media	Cycas	SRR23279527	Transcriptome	Cycas_media_subsp._media_SRR23279527
Cycas megacarpa	Cycas	SRR23279648	Transcriptome	Cycas_megacarpa_SRR23279648
Cycas micholitzii	Cycas	SRR23279647	Transcriptome	Cycas_micholitzii_SRR23279647
Cycas micronesica	Cycas	SRR23279596	Transcriptome	Cycas_micronesica_SRR23279596	Cycas revoluta	Known name transposition with Cycas micronesica in source database
Cycas montana	Cycas	SRR23279645	Transcriptome	Cycas_montana_SRR23279645
Cycas multifrondis	Cycas	SRR23279519	Transcriptome	Cycas_multifrondis_SRR23279519
Cycas multipinnata	Cycas	SRR23279644	Transcriptome	Cycas_multipinnata_SRR23279644
Cycas nathorstii	Cycas	SRR23279611	Transcriptome	Cycas_nathorstii_SRR23279611
Cycas nitida	Cycas	SRR23279610	Transcriptome	Cycas_nitida_SRR23279610
Cycas nongnoochiae	Cycas	SRR23279609	Transcriptome	Cycas_nongnoochiae_SRR23279609
Cycas ophiolitica	Cycas	SRR23279607	Transcriptome	Cycas_ophiolitica_SRR23279607
Cycas orientis	Cycas	SRR23279606	Transcriptome	Cycas_orientis_SRR23279606
Cycas orixensis	Cycas	SRR23279605	Transcriptome	Cycas_orixensis_SRR23279605
Cycas pachypoda	Cycas	SRR23279604	Transcriptome	Cycas_pachypoda_SRR23279604
Cycas panzhihuaensis	Cycas	PRJNA734434	Genome	Cycas_panzhihuaensis_PRJNA734434
Cycas papuana	Cycas	SRR23279603	Transcriptome	Cycas_papuana_SRR23279603
Cycas pectinata	Cycas	SRR23279602	Transcriptome	Cycas_pectinata_SRR23279602
Cycas petraea	Cycas	SRR23279601	Transcriptome	Cycas_petraea_SRR23279601
Cycas platyphylla	Cycas	SRR23279600	Transcriptome	Cycas_platyphylla_SRR23279600
Cycas pranburiensis	Cycas	SRR23279599	Transcriptome	Cycas_pranburiensis_SRR23279599
Cycas pruinosa	Cycas	SRR23279598	Transcriptome	Cycas_pruinosa_SRR23279598
Cycas revoluta	Cycas	SRR23279646	Transcriptome	Cycas_revoluta_SRR23279646	Cycas micronesica	Known name transposition with Cycas revoluta in source database
Cycas riuminiana	Cycas	SRR23279522	Transcriptome	Cycas_riuminiana_SRR23279522
Cycas riuminiana	Cycas	SRR23279542	Transcriptome	Cycas_riuminiana_SRR23279542	Cycas truncata	synonym
Cycas rumphii	Cycas	SRR23279595	Transcriptome	Cycas_rumphii_SRR23279595
Cycas sancti-lasallei	Cycas	SRR23279524	Transcriptome	Cycas_sancti-lasallei_SRR23279524
Cycas schumanniana	Cycas	SRR23279593	Transcriptome	Cycas_schumanniana_SRR23279593
Cycas scratchleyana	Cycas	SRR23279592	Transcriptome	Cycas_scratchleyana_SRR23279592
Cycas seemannii	Cycas	SRR23279520	Transcriptome	Cycas_seemannii_SRR23279520
Cycas segmentifida	Cycas	SRR23279591	Transcriptome	Cycas_segmentifida_SRR23279591
Cycas semota	Cycas	SRR23279526	Transcriptome	Cycas_semota_SRR23279526
Cycas sexseminifera	Cycas	SRR23279590	Transcriptome	Cycas_sexseminifera_SRR23279590
Cycas siamensis	Cycas	SRR23279589	Transcriptome	Cycas_siamensis_SRR23279589
Cycas silvestris	Cycas	SRR23279588	Transcriptome	Cycas_silvestris_SRR23279588
Cycas simplicipinna	Cycas	SRR23279587	Transcriptome	Cycas_simplicipinna_SRR23279587
Cycas sp.	Cycas	SRR23279650	Transcriptome	Cycas_sp._SRR23279650
Cycas sphaerica	Cycas	SRR23279585	Transcriptome	Cycas_sphaerica_SRR23279585
Cycas sundaica	Cycas	SRR23279584	Transcriptome	Cycas_sundaica_SRR23279584
Cycas szechuanensis	Cycas	SRR23279525	Transcriptome	Cycas_szechuanensis_SRR23279525	Cycas fairylakea	synonym
Cycas szechuanensis	Cycas	SRR23279583	Transcriptome	Cycas_szechuanensis_SRR23279583
Cycas taitungensis	Cycas	SRR23279582	Transcriptome	Cycas_taitungensis_SRR23279582
Cycas taiwaniana	Cycas	SRR23279664	Transcriptome	Cycas_taiwaniana_SRR23279664
Cycas taiwaniana	Cycas	SRR23279523	Transcriptome	Cycas_taiwaniana_SRR23279523	Cycas shanyaensis	synonym
Cycas taiwaniana	Cycas	SRR23279581	Transcriptome	Cycas_taiwaniana_SRR23279581
Cycas tanqingii	Cycas	SRR23279580	Transcriptome	Cycas_tanqingii_SRR23279580
Cycas tansachana	Cycas	SRR23279547	Transcriptome	Cycas_tansachana_SRR23279547
Cycas terryana	Cycas	SRR23279546	Transcriptome	Cycas_terryana_SRR23279546
Cycas thouarsii	Cycas	SRR23279545	Transcriptome	Cycas_thouarsii_SRR23279545
Cycas tropophylla	Cycas	SRR23279544	Transcriptome	Cycas_tropophylla_SRR23279544
Cycas tuckeri	Cycas	SRR23279541	Transcriptome	Cycas_tuckeri_SRR23279541
Cycas vespertilio	Cycas	SRR23279540	Transcriptome	Cycas_vespertilio_SRR23279540
Cycas wadei	Cycas	SRR23279539	Transcriptome	Cycas_wadei_SRR23279539
Cycas xipholepis	Cycas	SRR23279531	Transcriptome	Cycas_xipholepis_SRR23279531
Cycas yorkiana	Cycas	SRR23279538	Transcriptome	Cycas_yorkiana_SRR23279538
Cycas zambalensis	Cycas	SRR23279537	Transcriptome	Cycas_zambalensis_SRR23279537
Cycas zeylanica	Cycas	SRR23279594	Transcriptome	Cycas_zeylanica_SRR23279594	Cycas zeylanica	synonym
Cycas zeylanica	Cycas	SRR23279536	Transcriptome	Cycas_zeylanica_SRR23279536
Dioon angustifolium	Dioon	SRR23279642	Transcriptome	Dioon_angustifolium_SRR23279642
Dioon argenteum	Dioon	SRR23279641	Transcriptome	Dioon_argenteum_SRR23279641
Dioon califanoi	Dioon	SRR23279640	Transcriptome	Dioon_califanoi_SRR23279640
Dioon caputoi	Dioon	SRR23279624	Transcriptome	Dioon_caputoi_SRR23279624
Dioon edule	Dioon	SRR23279639	Transcriptome	Dioon_edule_SRR23279639
Dioon holmgrenii	Dioon	SRR23279637	Transcriptome	Dioon_holmgrenii_SRR23279637
Dioon mejiae	Dioon	SRR23279636	Transcriptome	Dioon_mejiae_SRR23279636
Dioon merolae	Dioon	SRR23279635	Transcriptome	Dioon_merolae_SRR23279635
Dioon planifolium	Dioon	SRR23279634	Transcriptome	Dioon_planifolium_SRR23279634
Dioon purpusii	Dioon	SRR23279633	Transcriptome	Dioon_purpusii_SRR23279633
Dioon rzedowskii	Dioon	SRR23279632	Transcriptome	Dioon_rzedowskii_SRR23279632
Dioon sonorense	Dioon	SRR23279631	Transcriptome	Dioon_sonorense_SRR23279631
Dioon spinulosum	Dioon	SRR23279630	Transcriptome	Dioon_spinulosum_SRR23279630
Dioon stevensonii	Dioon	SRR23279629	Transcriptome	Dioon_stevensonii_SRR23279629
Dioon tomasellii	Dioon	SRR23279628	Transcriptome	Dioon_tomasellii_SRR23279628
Dioon vovidesii	Dioon	SRR23279625	Transcriptome	Dioon_vovidesii_SRR23279625
Encephalartos aemulans	Encephalartos	SRR23279675	Transcriptome	Encephalartos_aemulans_SRR23279675
Encephalartos afer	Encephalartos	SRR23279570	Transcriptome	Encephalartos_afer_SRR23279570
Encephalartos altensteinii	Encephalartos	SRR23279674	Transcriptome	Encephalartos_altensteinii_SRR23279674
Encephalartos aplanatus	Encephalartos	SRR23279627	Transcriptome	Encephalartos_aplanatus_SRR23279627
Encephalartos arenarius	Encephalartos	SRR23279614	Transcriptome	Encephalartos_arenarius_SRR23279614
Encephalartos barteri subsp. barteri	Encephalartos	SRR23279497	Transcriptome	Encephalartos_barteri_subsp._barteri_SRR23279497
Encephalartos brevifoliolatus	Encephalartos	SRR23279486	Transcriptome	Encephalartos_brevifoliolatus_SRR23279486
Encephalartos bubalinus	Encephalartos	SRR23279475	Transcriptome	Encephalartos_bubalinus_SRR23279475
Encephalartos cerinus	Encephalartos	SRR23279559	Transcriptome	Encephalartos_cerinus_SRR23279559
Encephalartos chimanimaniensis	Encephalartos	SRR23279548	Transcriptome	Encephalartos_chimanimaniensis_SRR23279548
Encephalartos concinnus	Encephalartos	SRR23279673	Transcriptome	Encephalartos_concinnus_SRR23279673
Encephalartos cupidus	Encephalartos	SRR23279662	Transcriptome	Encephalartos_cupidus_SRR23279662
Encephalartos cycadifolius	Encephalartos	SRR23279576	Transcriptome	Encephalartos_cycadifolius_SRR23279576
Encephalartos delucanus	Encephalartos	SRR23279651	Transcriptome	Encephalartos_delucanus_SRR23279651
Encephalartos dyerianus	Encephalartos	SRR23279597	Transcriptome	Encephalartos_dyerianus_SRR23279597
Encephalartos equatorialis	Encephalartos	SRR23279586	Transcriptome	Encephalartos_equatorialis_SRR23279586
Encephalartos eugene-maraisii	Encephalartos	SRR23279543	Transcriptome	Encephalartos_eugene-maraisii_SRR23279543
Encephalartos ferox subsp. ferox	Encephalartos	SRR23279521	Transcriptome	Encephalartos_ferox_subsp._ferox_SRR23279521
Encephalartos friderici-guilielmi	Encephalartos	SRR23279638	Transcriptome	Encephalartos_friderici-guilielmi_SRR23279638
Encephalartos ghellinckii	Encephalartos	SRR23279575	Transcriptome	Encephalartos_ghellinckii_SRR23279575
Encephalartos gratus	Encephalartos	SRR23279626	Transcriptome	Encephalartos_gratus_SRR23279626
Encephalartos heenanii	Encephalartos	SRR23279623	Transcriptome	Encephalartos_heenanii_SRR23279623
Encephalartos hildebrandtii	Encephalartos	SRR23279622	Transcriptome	Encephalartos_hildebrandtii_SRR23279622
Encephalartos hirsutus	Encephalartos	SRR23279621	Transcriptome	Encephalartos_hirsutus_SRR23279621
Encephalartos horridus	Encephalartos	SRR23279620	Transcriptome	Encephalartos_horridus_SRR23279620
Encephalartos humilis	Encephalartos	SRR23279619	Transcriptome	Encephalartos_humilis_SRR23279619
Encephalartos inopinus	Encephalartos	SRR23279618	Transcriptome	Encephalartos_inopinus_SRR23279618
Encephalartos ituriensis	Encephalartos	SRR23279617	Transcriptome	Encephalartos_ituriensis_SRR23279617
Encephalartos kisambo	Encephalartos	SRR23279616	Transcriptome	Encephalartos_kisambo_SRR23279616	Encephalartos kanga	synonym
Encephalartos kisambo	Encephalartos	SRR23279615	Transcriptome	Encephalartos_kisambo_SRR23279615
Encephalartos laevifolius	Encephalartos	SRR23279613	Transcriptome	Encephalartos_laevifolius_SRR23279613
Encephalartos lanatus	Encephalartos	SRR23279612	Transcriptome	Encephalartos_lanatus_SRR23279612
Encephalartos latifrons	Encephalartos	SRR23279574	Transcriptome	Encephalartos_latifrons_SRR23279574
Encephalartos laurentianus	Encephalartos	SRR23279505	Transcriptome	Encephalartos_laurentianus_SRR23279505
Encephalartos lebomboensis	Encephalartos	SRR23279504	Transcriptome	Encephalartos_lebomboensis_SRR23279504
Encephalartos lehmannii	Encephalartos	SRR23279503	Transcriptome	Encephalartos_lehmannii_SRR23279503
Encephalartos longifolius	Encephalartos	SRR23279577	Transcriptome	Encephalartos_longifolius_SRR23279577
Encephalartos mackenziei	Encephalartos	SRR23279502	Transcriptome	Encephalartos_mackenziei_SRR23279502
Encephalartos macrostrobilus	Encephalartos	SRR23279501	Transcriptome	Encephalartos_macrostrobilus_SRR23279501
Encephalartos manikensis	Encephalartos	SRR23279500	Transcriptome	Encephalartos_manikensis_SRR23279500
Encephalartos marunguensis	Encephalartos	SRR23279499	Transcriptome	Encephalartos_marunguensis_SRR23279499
Encephalartos middelburgensis	Encephalartos	SRR23279498	Transcriptome	Encephalartos_middelburgensis_SRR23279498
Encephalartos msinganus	Encephalartos	SRR23279496	Transcriptome	Encephalartos_msinganus_SRR23279496
Encephalartos munchii	Encephalartos	SRR23279495	Transcriptome	Encephalartos_munchii_SRR23279495
Encephalartos natalensis	Encephalartos	SRR23279494	Transcriptome	Encephalartos_natalensis_SRR23279494
Encephalartos ngoyanus	Encephalartos	SRR23279493	Transcriptome	Encephalartos_ngoyanus_SRR23279493
Encephalartos nubimontanus	Encephalartos	SRR23279492	Transcriptome	Encephalartos_nubimontanus_SRR23279492
Encephalartos paucidentatus	Encephalartos	SRR23279491	Transcriptome	Encephalartos_paucidentatus_SRR23279491
Encephalartos poggei	Encephalartos	SRR23279490	Transcriptome	Encephalartos_poggei_SRR23279490
Encephalartos princeps	Encephalartos	SRR23279489	Transcriptome	Encephalartos_princeps_SRR23279489
Encephalartos pterogonus	Encephalartos	SRR23279488	Transcriptome	Encephalartos_pterogonus_SRR23279488
Encephalartos schaijesii	Encephalartos	SRR23279532	Transcriptome	Encephalartos_schaijesii_SRR23279532	Encephalartos flavistrobilus	synonym
Encephalartos schaijesii	Encephalartos	SRR23279485	Transcriptome	Encephalartos_schaijesii_SRR23279485
Encephalartos schmitzii	Encephalartos	SRR23279484	Transcriptome	Encephalartos_schmitzii_SRR23279484
Encephalartos sclavoi	Encephalartos	SRR23279483	Transcriptome	Encephalartos_sclavoi_SRR23279483
Encephalartos senticosus	Encephalartos	SRR23279482	Transcriptome	Encephalartos_senticosus_SRR23279482
Encephalartos septentrionalis	Encephalartos	SRR23279481	Transcriptome	Encephalartos_septentrionalis_SRR23279481
Encephalartos sp.	Encephalartos	SRR23279487	Transcriptome	Encephalartos_sp._SRR23279487
Encephalartos tegulaneus	Encephalartos	SRR23279480	Transcriptome	Encephalartos_tegulaneus_SRR23279480
Encephalartos transvenosus	Encephalartos	SRR23279479	Transcriptome	Encephalartos_transvenosus_SRR23279479
Encephalartos trispinosus	Encephalartos	SRR23279478	Transcriptome	Encephalartos_trispinosus_SRR23279478
Encephalartos turneri	Encephalartos	SRR23279477	Transcriptome	Encephalartos_turneri_SRR23279477
Encephalartos umbeluziensis	Encephalartos	SRR23279476	Transcriptome	Encephalartos_umbeluziensis_SRR23279476
Encephalartos villosus	Encephalartos	SRR23279474	Transcriptome	Encephalartos_villosus_SRR23279474
Encephalartos whitelockii	Encephalartos	SRR23279579	Transcriptome	Encephalartos_whitelockii_SRR23279579
Encephalartos woodii	Encephalartos	SRR23279578	Transcriptome	Encephalartos_woodii_SRR23279578
Ginkgo biloba	Ginkgo	PRJNA307642	Genome	Ginkgo_biloba_PRJNA307642
Lepidozamia hopei	Lepidozamia	SRR23279517	Transcriptome	Lepidozamia_hopei_SRR23279517
Lepidozamia peroffskyana	Lepidozamia	SRR14381625	Transcriptome	Lepidozamia_peroffskyana_SRR14381625
Macrozamia cardiacensis	Macrozamia	SRR18094554	Transcriptome	Macrozamia_cardiacensis_SRR18094554
Macrozamia communis	Macrozamia	SRR18094553	Transcriptome	Macrozamia_communis_SRR18094553
Macrozamia conferta	Macrozamia	SRR18094542	Transcriptome	Macrozamia_conferta_SRR18094542
Macrozamia cranei	Macrozamia	SRR18094531	Transcriptome	Macrozamia_cranei_SRR18094531
Macrozamia crassifolia	Macrozamia	SRR18094520	Transcriptome	Macrozamia_crassifolia_SRR18094520
Macrozamia diplomera	Macrozamia	SRR18094518	Transcriptome	Macrozamia_diplomera_SRR18094518
Macrozamia douglasii	Macrozamia	SRR18094517	Transcriptome	Macrozamia_douglasii_SRR18094517
Macrozamia dyeri	Macrozamia	SRR18094516	Transcriptome	Macrozamia_dyeri_SRR18094516
Macrozamia elegans	Macrozamia	SRR18094515	Transcriptome	Macrozamia_elegans_SRR18094515
Macrozamia fawcettii	Macrozamia	SRR18094514	Transcriptome	Macrozamia_fawcettii_SRR18094514
Macrozamia fearnsidei	Macrozamia	SRR18094552	Transcriptome	Macrozamia_fearnsidei_SRR18094552
Macrozamia flexuosa	Macrozamia	SRR18094551	Transcriptome	Macrozamia_flexuosa_SRR18094551
Macrozamia fraseri	Macrozamia	SRR18094550	Transcriptome	Macrozamia_fraseri_SRR18094550
Macrozamia glaucophylla	Macrozamia	SRR18094549	Transcriptome	Macrozamia_glaucophylla_SRR18094549
Macrozamia heteromera	Macrozamia	SRR18094548	Transcriptome	Macrozamia_heteromera_SRR18094548
Macrozamia humilis	Macrozamia	SRR18094547	Transcriptome	Macrozamia_humilis_SRR18094547
Macrozamia johnsonii	Macrozamia	SRR23279643	Transcriptome	Macrozamia_johnsonii_SRR23279643
Macrozamia lomandroides	Macrozamia	SRR18094546	Transcriptome	Macrozamia_lomandroides_SRR18094546
Macrozamia longispina	Macrozamia	SRR18094545	Transcriptome	Macrozamia_longispina_SRR18094545
Macrozamia lucida	Macrozamia	SRR18094544	Transcriptome	Macrozamia_lucida_SRR18094544
Macrozamia macdonnellii	Macrozamia	SRR18094543	Transcriptome	Macrozamia_macdonnellii_SRR18094543
Macrozamia machinii	Macrozamia	SRR18094541	Transcriptome	Macrozamia_machinii_SRR18094541
Macrozamia macleayi	Macrozamia	SRR18094540	Transcriptome	Macrozamia_macleayi_SRR18094540
Macrozamia miquelii	Macrozamia	SRR18094539	Transcriptome	Macrozamia_miquelii_SRR18094539
Macrozamia montana	Macrozamia	SRR18094538	Transcriptome	Macrozamia_montana_SRR18094538
Macrozamia moorei	Macrozamia	SRR18094537	Transcriptome	Macrozamia_moorei_SRR18094537
Macrozamia mountperriensis	Macrozamia	SRR18094536	Transcriptome	Macrozamia_mountperriensis_SRR18094536
Macrozamia pauli-guilielmi	Macrozamia	SRR18094534	Transcriptome	Macrozamia_pauli-guilielmi_SRR18094534
Macrozamia platyrhachis	Macrozamia	SRR18094533	Transcriptome	Macrozamia_platyrhachis_SRR18094533
Macrozamia plurinervia	Macrozamia	SRR18094532	Transcriptome	Macrozamia_plurinervia_SRR18094532
Macrozamia polymorpha	Macrozamia	SRR18094530	Transcriptome	Macrozamia_polymorpha_SRR18094530
Macrozamia reducta	Macrozamia	SRR18094529	Transcriptome	Macrozamia_reducta_SRR18094529
Macrozamia riedlei	Macrozamia	SRR18094528	Transcriptome	Macrozamia_riedlei_SRR18094528
Macrozamia secunda	Macrozamia	SRR18094527	Transcriptome	Macrozamia_secunda_SRR18094527
Macrozamia serpentina	Macrozamia	SRR18094526	Transcriptome	Macrozamia_serpentina_SRR18094526
Macrozamia spiralis	Macrozamia	SRR18094525	Transcriptome	Macrozamia_spiralis_SRR18094525
Macrozamia stenomera	Macrozamia	SRR18094524	Transcriptome	Macrozamia_stenomera_SRR18094524
Macrozamia viridis	Macrozamia	SRR18094523	Transcriptome	Macrozamia_viridis_SRR18094523
Microcycas calocoma	Microcycas	SRR23044176	Transcriptome	Microcycas_calocoma_SRR23044176
Stangeria eriopus	Stangeria	SRR23044175	Transcriptome	Stangeria_eriopus_SRR23044175
Zamia acuminata	Zamia	SRR23444884	Transcriptome	Zamia_acuminata_SRR23444884
Zamia aff. monticola	Zamia	SRR23444812	Transcriptome	Zamia_aff._monticola_SRR23444812
Zamia amazonum	Zamia	SRR23444883	Transcriptome	Zamia_amazonum_SRR23444883
Zamia amplifolia	Zamia	SRR23444872	Transcriptome	Zamia_amplifolia_SRR23444872
Zamia angustifolia	Zamia	SRR23444861	Transcriptome	Zamia_angustifolia_SRR23444861
Zamia boliviana	Zamia	SRR23444850	Transcriptome	Zamia_boliviana_SRR23444850
Zamia chigua	Zamia	SRR23444839	Transcriptome	Zamia_chigua_SRR23444839
Zamia cremnophila	Zamia	SRR23444828	Transcriptome	Zamia_cremnophila_SRR23444828
Zamia cunaria	Zamia	SRR23444817	Transcriptome	Zamia_cunaria_SRR23444817
Zamia decumbens	Zamia	SRR23444808	Transcriptome	Zamia_decumbens_SRR23444808
Zamia disodon	Zamia	SRR23444805	Transcriptome	Zamia_disodon_SRR23444805
Zamia dressleri	Zamia	SRR23444882	Transcriptome	Zamia_dressleri_SRR23444882
Zamia elegantissima	Zamia	SRR23444881	Transcriptome	Zamia_elegantissima_SRR23444881
Zamia encephalartoides	Zamia	SRR23444880	Transcriptome	Zamia_encephalartoides_SRR23444880
Zamia erosa	Zamia	SRR23444879	Transcriptome	Zamia_erosa_SRR23444879
Zamia fairchildiana	Zamia	SRR23444878	Transcriptome	Zamia_fairchildiana_SRR23444878
Zamia furfuracea	Zamia	SRR23044174	Transcriptome	Zamia_furfuracea_SRR23044174
Zamia gentryi	Zamia	SRR23444877	Transcriptome	Zamia_gentryi_SRR23444877
Zamia grijalvensis	Zamia	SRR23444876	Transcriptome	Zamia_grijalvensis_SRR23444876
Zamia hamannii	Zamia	SRR23444875	Transcriptome	Zamia_hamannii_SRR23444875
Zamia herrerae	Zamia	SRR23444874	Transcriptome	Zamia_herrerae_SRR23444874
Zamia huilensis	Zamia	SRR23444873	Transcriptome	Zamia_huilensis_SRR23444873
Zamia hymenophyllidia	Zamia	SRR23444871	Transcriptome	Zamia_hymenophyllidia_SRR23444871
Zamia imperialis	Zamia	SRR23444870	Transcriptome	Zamia_imperialis_SRR23444870
Zamia incognita	Zamia	SRR23444869	Transcriptome	Zamia_incognita_SRR23444869
Zamia inermis	Zamia	SRR23444868	Transcriptome	Zamia_inermis_SRR23444868
Zamia integrifolia Bahamas	Zamia	SRR23444867	Transcriptome	Zamia_integrifolia_Bahamas_SRR23444867	Zamia integrifolia	Qualified as Bahamian
Zamia integrifolia var. umbrosa	Zamia	SRR23444806	Transcriptome	Zamia_integrifolia_var._umbrosa_SRR23444806	Zamia integrifolia	Added subspecies
Zamia katzeriana	Zamia	SRR23444865	Transcriptome	Zamia_katzeriana_SRR23444865
Zamia lacandona	Zamia	SRR23444864	Transcriptome	Zamia_lacandona_SRR23444864
Zamia lecointei	Zamia	SRR23444863	Transcriptome	Zamia_lecointei_SRR23444863
Zamia lindenii	Zamia	SRR23444862	Transcriptome	Zamia_lindenii_SRR23444862
Zamia lindleyi	Zamia	SRR23444860	Transcriptome	Zamia_lindleyi_SRR23444860
Zamia loddigesii	Zamia	SRR23444810	Transcriptome	Zamia_loddigesii_SRR23444810
Zamia lucayana	Zamia	SRR23444859	Transcriptome	Zamia_lucayana_SRR23444859
Zamia meermanii	Zamia	SRR23444857	Transcriptome	Zamia_meermanii_SRR23444857
Zamia montana	Zamia	SRR23444855	Transcriptome	Zamia_montana_SRR23444855
Zamia monticola	Zamia	SRR23444854	Transcriptome	Zamia_monticola_SRR23444854
Zamia muricata	Zamia	SRR23444853	Transcriptome	Zamia_muricata_SRR23444853
Zamia nana	Zamia	SRR23444852	Transcriptome	Zamia_nana_SRR23444852
Zamia nesophila	Zamia	SRR23444851	Transcriptome	Zamia_nesophila_SRR23444851
Zamia neurophyllidia	Zamia	SRR23444849	Transcriptome	Zamia_neurophyllidia_SRR23444849
Zamia obliqua	Zamia	SRR23444848	Transcriptome	Zamia_obliqua_SRR23444848
Zamia oligodonta	Zamia	SRR23444847	Transcriptome	Zamia_oligodonta_SRR23444847
Zamia onan-reyesii	Zamia	SRR23444846	Transcriptome	Zamia_onan-reyesii_SRR23444846
Zamia oreillyi	Zamia	SRR23444845	Transcriptome	Zamia_oreillyi_SRR23444845
Zamia orinoquiensis	Zamia	SRR23444813	Transcriptome	Zamia_orinoquiensis_SRR23444813
Zamia paucifoliolata	Zamia	SRR23444844	Transcriptome	Zamia_paucifoliolata_SRR23444844
Zamia paucijuga	Zamia	SRR23444843	Transcriptome	Zamia_paucijuga_SRR23444843
Zamia poeppigiana	Zamia	SRR23444842	Transcriptome	Zamia_poeppigiana_SRR23444842
Zamia portoricensis	Zamia	SRR23444841	Transcriptome	Zamia_portoricensis_SRR23444841
Zamia prasina	Zamia	SRR23444840	Transcriptome	Zamia_prasina_SRR23444840
Zamia pseudomonticola	Zamia	SRR23444807	Transcriptome	Zamia_pseudomonticola_SRR23444807
Zamia pseudoparasitica	Zamia	SRR23444809	Transcriptome	Zamia_pseudoparasitica_SRR23444809
Zamia pumila	Zamia	SRR23444838	Transcriptome	Zamia_pumila_SRR23444838
Zamia purpurea	Zamia	SRR23444837	Transcriptome	Zamia_purpurea_SRR23444837
Zamia pygmaea	Zamia	SRR23444815	Transcriptome	Zamia_pygmaea_SRR23444815	Zamia kickxii	synonym
Zamia pygmaea	Zamia	SRR23444814	Transcriptome	Zamia_pygmaea_SRR23444814
Zamia pygmaea	Zamia	SRR23444836	Transcriptome	Zamia_pygmaea_SRR23444836
Zamia pyrophylla	Zamia	SRR23444835	Transcriptome	Zamia_pyrophylla_SRR23444835
Zamia restrepoi	Zamia	SRR23444834	Transcriptome	Zamia_restrepoi_SRR23444834
Zamia roezlii	Zamia	SRR23444833	Transcriptome	Zamia_roezlii_SRR23444833
Zamia sandovalii	Zamia	SRR23444832	Transcriptome	Zamia_sandovalii_SRR23444832
Zamia sinuensis	Zamia	SRR23444856	Transcriptome	Zamia_sinuensis_SRR23444856
Zamia skinneri	Zamia	SRR23444831	Transcriptome	Zamia_skinneri_SRR23444831
Zamia soconuscensis	Zamia	SRR23444830	Transcriptome	Zamia_soconuscensis_SRR23444830
Zamia spartea	Zamia	SRR23444829	Transcriptome	Zamia_spartea_SRR23444829
Zamia standleyi	Zamia	SRR23444826	Transcriptome	Zamia_standleyi_SRR23444826
Zamia stevensonii	Zamia	SRR23444825	Transcriptome	Zamia_stevensonii_SRR23444825
Zamia stricta	Zamia	SRR23444824	Transcriptome	Zamia_stricta_SRR23444824
Zamia tolimensis	Zamia	SRR23444823	Transcriptome	Zamia_tolimensis_SRR23444823
Zamia tuerckheimii	Zamia	SRR23444822	Transcriptome	Zamia_tuerckheimii_SRR23444822
Zamia ulei	Zamia	SRR23444821	Transcriptome	Zamia_ulei_SRR23444821
Zamia urep	Zamia	SRR23444820	Transcriptome	Zamia_urep_SRR23444820
Zamia variegata	Zamia	SRR23444811	Transcriptome	Zamia_variegata_SRR23444811
Zamia variegata	Zamia	SRR23444819	Transcriptome	Zamia_variegata_SRR23444819
Zamia vazquezii	Zamia	SRR23444818	Transcriptome	Zamia_vazquezii_SRR23444818
Zamia verschaffeltii	Zamia	SRR23444827	Transcriptome	Zamia_verschaffeltii_SRR23444827
Zamia wallisii	Zamia	SRR23444816	Transcriptome	Zamia_wallisii_SRR23444816
