# Supplementary material for: A comprehensive phylogenomic framework for cycads (Cycadales)
Source: PhytoKeys. 2026 May 22;275:81–95. doi: 10.3897/phytokeys.275.194283 (PMC13221657; doi:10.3897/phytokeys.275.194283)
Supplement: Supplementary material 2 — Divergence time estimates and 95% bootstrap confidence intervals [file phytokeys-275-081_article-194283__-s002.xlsx]

## Sheet: Data
Node_ID	Node_description	N_descendant_tips	Bootstrap_support	Median_age_Ma	CI_lower_2.5%_Ma	CI_upper_97.5%_Ma	CI_width_Ma	N_bootstrap_replicates	N_monophyletic_replicates
0	Node_Bowenia_serrulata_SRR23279518_Ceratozamia_alvarezii_SRR23044200	346	1.0	358.9	320.25	358.9	38.65	100	100
1	Internal_node_1	233	1.0	193.79	165.38	195.67	30.29	100	100
3	Internal_node_3	217	1.0	164.31	142.83	166.49	23.66	100	100
2	Internal_node_2	113	1.0	40.1	35.14	40.1	4.96	100	100
7	Internal_node_7	111	1.0	159.84	139.55	161.72	22.17	100	100
14	Internal_node_14	110	1.0	150.16	131.78	151.87	20.09	100	100
5	Internal_node_5	110	1.0	37.96	32.84	38.26	5.42	100	100
8	Internal_node_8	106	1.0	99.6	75.23	101.57	26.33	100	100
12	Internal_node_12	82	1.0	35.96	30.84	36.34	5.5	100	100
25	Internal_node_25	81	1.0	143.3	125.9	145.03	19.13	100	100
40	Internal_node_40	80	1.0	83.86	75.37	84.86	9.49	100	100
23	Internal_node_23	79	1.0	33.23	28.52	33.66	5.15	100	100
60	Internal_node_60	79	1.0	32.63	32.63	32.63	0.0	100	100
81	Internal_node_81	68	1.0	29.71	29.41	30.41	1.0	100	100
15	Internal_node_15	68	1.0	76.82	59.89	78.18	18.28	100	100
106	Internal_node_106	66	1.0	25.43	25.17	27.32	2.15	100	100
26	Internal_node_26	66	1.0	26.8	25.54	26.8	1.26	100	100
131	Internal_node_131	65	1.0	24.03	23.7	26.22	2.51	100	100
36	Internal_node_36	63	1.0	30.65	26.57	31.06	4.49	100	100
55	Internal_node_55	62	1.0	27.79	24.63	28.23	3.6	100	100
76	Internal_node_76	61	1.0	25.56	22.96	25.99	3.04	100	100
97	Internal_node_97	60	1.0	22.29	20.3	22.74	2.45	100	100
41	Internal_node_41	59	1.0	23.2	22.0	23.55	1.55	100	100
61	Internal_node_61	57	1.0	20.97	19.81	21.31	1.51	100	100
121	Internal_node_121	54	1.0	20.44	18.85	20.88	2.03	100	100
147	Internal_node_147	53	1.0	19.58	18.22	20.02	1.8	100	100
159	Internal_node_159	42	1.0	20.04	19.75	22.88	3.13	100	100
84	Internal_node_84	40	1.0	19.8	18.67	20.18	1.51	100	100
16	Internal_node_16	38	1.0	28.81	21.48	28.81	7.33	100	100
180	Internal_node_180	37	1.0	18.46	17.29	18.93	1.64	100	100
28	Internal_node_28	35	1.0	25.15	18.8	25.55	6.75	100	100
43	Internal_node_43	34	1.0	21.7	16.38	22.15	5.77	100	100
112	Internal_node_112	34	1.0	17.97	17.06	18.38	1.32	100	100
210	Internal_node_210	33	1.0	17.52	16.5	18.0	1.5	100	100
138	Internal_node_138	29	1.0	16.14	15.63	16.44	0.81	100	100
230	Internal_node_230	29	1.0	16.01	15.26	16.43	1.16	100	100
24	Internal_node_24	29	1.0	32.03	25.07	33.03	7.96	100	100
169	Internal_node_169	28	1.0	14.7	14.33	14.97	0.64	100	100
11	Internal_node_11	28	1.0	35.14	27.5	35.53	8.04	100	100
38	Internal_node_38	27	1.0	27.98	21.8	28.9	7.1	100	100
192	Internal_node_192	27	1.0	15.63	15.28	18.98	3.7	100	100
66	Internal_node_66	24	1.0	20.17	15.26	20.66	5.4	100	100
158	Internal_node_158	23	1.0	22.4	22.02	24.91	2.88	100	100
200	Internal_node_200	22	1.0	13.76	13.43	14.01	0.58	100	100
219	Internal_node_219	21	1.0	14.92	14.58	18.28	3.69	100	100
227	Internal_node_227	21	1.0	12.58	12.23	12.96	0.73	100	100
20	Internal_node_20	20	1.0	33.11	25.52	33.61	8.09	100	100
191	Internal_node_191	18	1.0	20.94	20.54	23.74	3.2	100	100
83	Internal_node_83	17	1.0	19.53	18.4	19.96	1.56	100	100
89	Internal_node_89	17	1.0	18.72	14.24	19.18	4.94	100	100
252	Internal_node_252	17	1.0	15.17	14.52	15.57	1.04	100	100
271	Internal_node_271	16	1.0	13.74	13.35	14.18	0.83	100	100
4	Internal_node_4	16	1.0	56.61	32.39	56.61	24.22	100	100
240	Internal_node_240	16	1.0	13.72	13.3	17.11	3.81	100	100
37	Internal_node_37	16	1.0	31.43	26.71	31.88	5.17	100	100
59	Internal_node_59	16	1.0	25.14	19.79	25.97	6.17	100	100
181	Internal_node_181	16	1.0	17.81	16.76	18.25	1.49	100	100
80	Internal_node_80	15	1.0	21.83	17.57	22.66	5.09	100	100
217	Internal_node_217	15	1.0	19.76	19.37	22.69	3.32	100	100
193	Internal_node_193	15	1.0	17.87	17.57	20.37	2.8	100	100
109	Internal_node_109	15	1.0	18.13	17.19	18.58	1.39	100	100
248	Internal_node_248	14	1.0	11.65	11.25	12.14	0.89	100	100
56	Internal_node_56	14	1.0	29.35	24.63	29.81	5.18	100	100
238	Internal_node_238	14	1.0	17.65	17.27	20.84	3.58	100	100
259	Internal_node_259	13	1.0	15.51	15.16	18.84	3.68	100	100
77	Internal_node_77	13	1.0	27.14	22.85	27.72	4.86	100	100
9	Internal_node_9	13	1.0	40.23	21.12	40.99	19.87	100	100
292	Internal_node_292	13	1.0	12.88	12.45	13.28	0.83	100	100
104	Internal_node_104	12	1.0	20.0	16.28	20.74	4.46	100	100
253	Internal_node_253	12	1.0	15.16	14.45	15.58	1.13	100	100
213	Internal_node_213	12	1.0	16.69	15.77	17.12	1.35	100	100
98	Internal_node_98	11	1.0	24.95	21.11	25.53	4.42	100	100
58	Internal_node_58	11	1.0	20.61	15.66	21.64	5.98	100	100
82	Internal_node_82	11	1.0	16.73	16.2	17.27	1.06	100	100
18	Internal_node_18	11	1.0	36.42	19.03	37.1	18.08	100	100
260	Internal_node_260	11	1.0	12.65	12.28	16.04	3.76	100	100
117	Internal_node_117	11	1.0	18.0	13.75	18.43	4.68	100	100
65	Internal_node_65	10	1.0	20.55	15.49	21.03	5.53	100	100
33	Internal_node_33	10	1.0	31.64	24.33	32.18	7.85	100	100
32	Internal_node_32	10	1.0	31.67	24.41	32.2	7.79	100	100
268	Internal_node_268	10	1.0	10.95	10.57	11.52	0.96	100	100
222	Internal_node_222	10	1.0	16.91	16.63	19.33	2.7	100	100
108	Internal_node_108	10	1.0	14.08	13.68	14.74	1.06	100	100
272	Internal_node_272	9	1.0	14.07	13.5	14.5	1.0	100	100
278	Internal_node_278	9	1.0	14.68	14.34	17.97	3.63	100	100
87	Internal_node_87	9	1.0	19.01	14.38	19.52	5.14	100	100
21	Internal_node_21	8	1.0	33.7	25.95	34.18	8.23	100	100
49	Internal_node_49	8	1.0	30.1	23.28	30.61	7.32	100	100
114	Internal_node_114	8	1.0	17.65	13.32	18.14	4.82	100	100
300	Internal_node_300	8	1.0	13.22	12.86	16.52	3.66	100	100
315	Internal_node_315	8	1.0	12.32	11.88	12.68	0.8	100	100
128	Internal_node_128	8	1.0	18.59	15.18	19.3	4.13	100	100
134	Internal_node_134	8	1.0	16.74	15.99	17.25	1.26	100	100
34	Internal_node_34	7	1.0	32.06	24.58	32.51	7.94	100	100
30	Internal_node_30	7	1.0	32.34	16.97	33.05	16.08	100	100
235	Internal_node_235	7	1.0	14.81	14.03	15.2	1.16	100	100
135	Internal_node_135	7	1.0	16.59	15.76	17.13	1.37	100	100
132	Internal_node_132	7	1.0	13.01	12.6	13.67	1.07	100	100
249	Internal_node_249	7	1.0	11.52	11.17	12.01	0.84	100	100
88	Internal_node_88	7	1.0	17.63	13.13	18.23	5.1	100	100
42	Internal_node_42	7	1.0	18.4	17.01	18.81	1.8	100	100
294	Internal_node_294	7	1.0	13.43	12.96	13.85	0.89	100	100
123	Internal_node_123	6	1.0	22.92	19.66	23.45	3.8	100	100
111	Internal_node_111	6	1.0	18.13	16.86	18.54	1.69	100	100
286	Internal_node_286	6	1.0	10.41	10.01	10.98	0.98	100	100
79	Internal_node_79	6	1.0	18.43	13.92	19.26	5.35	100	100
141	Internal_node_141	6	1.0	16.3	12.34	16.72	4.38	100	100
144	Internal_node_144	6	1.0	16.56	12.72	17.01	4.29	100	100
256	Internal_node_256	6	1.0	13.95	13.28	14.32	1.04	100	100
220	Internal_node_220	6	1.0	14.71	14.36	18.01	3.64	100	100
280	Internal_node_280	6	1.0	11.81	11.45	15.1	3.66	100	100
270	Internal_node_270	6	1.0	10.86	10.53	11.37	0.84	100	100
118	Internal_node_118	6	1.0	16.69	12.78	17.16	4.39	100	100
122	Internal_node_122	6	1.0	16.02	13.75	16.46	2.7	100	100
201	Internal_node_201	6	1.0	12.25	11.88	12.51	0.63	100	100
247	Internal_node_247	6	1.0	15.02	14.64	17.33	2.7	100	100
139	Internal_node_139	5	1.0	16.09	15.19	16.47	1.28	100	100
190	Internal_node_190	5	1.0	19.54	19.06	22.03	2.97	100	100
165	Internal_node_165	5	1.0	15.48	14.81	16.04	1.22	100	100
124	Internal_node_124	5	1.0	23.34	19.79	23.93	4.13	100	100
154	Internal_node_154	5	1.0	17.3	14.2	18.04	3.84	100	100
221	Internal_node_221	5	1.0	16.8	16.46	19.17	2.72	100	100
314	Internal_node_314	5	1.0	12.32	11.92	12.67	0.76	100	100
241	Internal_node_241	5	1.0	13.52	13.21	16.66	3.45	100	100
236	Internal_node_236	5	1.0	15.24	14.45	15.66	1.21	100	100
163	Internal_node_163	5	1.0	15.58	14.99	16.13	1.15	100	100
51	Internal_node_51	5	1.0	29.14	22.45	29.82	7.37	100	100
146	Internal_node_146	5	1.0	14.8	11.42	15.31	3.89	100	100
145	Internal_node_145	5	1.0	16.52	12.72	17.03	4.31	100	100
69	Internal_node_69	5	1.0	26.97	21.05	27.51	6.45	100	100
78	Internal_node_78	5	1.0	17.88	13.51	18.82	5.31	100	100
52	Internal_node_52	5	1.0	30.14	23.07	30.73	7.66	100	100
320	Internal_node_320	5	1.0	11.51	11.16	14.7	3.55	100	100
46	Internal_node_46	5	1.0	29.32	15.42	30.09	14.68	100	100
267	Internal_node_267	5	1.0	11.9	11.54	14.07	2.52	100	100
279	Internal_node_279	5	1.0	11.43	11.07	14.7	3.62	100	100
261	Internal_node_261	5	1.0	12.88	12.5	16.23	3.72	100	100
275	Internal_node_275	5	1.0	12.4	11.9	12.74	0.84	100	100
330	Internal_node_330	4	1.0	10.73	10.32	11.12	0.8	100	100
318	Internal_node_318	4	1.0	12.87	12.4	13.33	0.93	100	100
297	Internal_node_297	4	1.0	9.57	9.18	10.0	0.82	100	100
331	Internal_node_331	4	1.0	11.62	11.21	11.92	0.72	100	100
136	Internal_node_136	4	1.0	17.49	16.23	17.89	1.65	100	100
269	Internal_node_269	4	1.0	10.96	10.57	11.47	0.9	100	100
277	Internal_node_277	4	1.0	14.48	14.08	17.67	3.59	100	100
160	Internal_node_160	4	1.0	12.0	11.55	12.65	1.1	100	100
175	Internal_node_175	4	1.0	14.56	11.17	15.01	3.85	100	100
70	Internal_node_70	4	1.0	25.91	19.98	26.66	6.67	100	100
303	Internal_node_303	4	1.0	10.45	10.1	13.51	3.41	100	100
31	Internal_node_31	4	1.0	31.34	15.99	32.19	16.2	100	100
67	Internal_node_67	4	1.0	26.92	14.23	27.88	13.65	100	100
291	Internal_node_291	4	1.0	9.55	9.2	9.97	0.77	100	100
287	Internal_node_287	4	1.0	10.56	10.21	11.17	0.96	100	100
54	Internal_node_54	4	1.0	25.29	19.14	25.9	6.75	100	100
309	Internal_node_309	4	1.0	9.11	8.68	9.84	1.16	100	100
63	Internal_node_63	4	1.0	13.68	12.57	14.11	1.53	100	100
285	Internal_node_285	4	1.0	10.39	10.03	12.41	2.38	100	100
231	Internal_node_231	4	1.0	15.84	15.11	16.28	1.17	100	100
336	Internal_node_336	4	1.0	9.41	9.07	12.37	3.3	100	100
199	Internal_node_199	4	1.0	14.33	13.59	14.87	1.28	100	100
246	Internal_node_246	4	1.0	14.6	14.3	16.82	2.52	100	100
170	Internal_node_170	4	1.0	15.07	14.23	15.57	1.33	100	100
211	Internal_node_211	4	1.0	15.79	14.86	16.22	1.37	100	100
171	Internal_node_171	4	1.0	14.91	11.37	15.41	4.04	100	100
115	Internal_node_115	4	1.0	15.34	11.35	16.03	4.68	100	100
129	Internal_node_129	4	1.0	17.17	14.07	17.9	3.83	100	100
212	Internal_node_212	4	1.0	13.73	13.08	14.13	1.05	100	100
149	Internal_node_149	4	1.0	15.12	12.9	15.56	2.66	100	100
262	Internal_node_262	4	1.0	11.36	11.01	14.02	3.01	100	100
94	Internal_node_94	3	1.0	25.38	19.87	26.0	6.13	100	100
266	Internal_node_266	3	1.0	13.05	12.69	15.05	2.36	100	100
95	Internal_node_95	3	1.0	20.7	16.23	21.38	5.15	100	100
293	Internal_node_293	3	1.0	12.33	11.94	12.77	0.83	100	100
321	Internal_node_321	3	1.0	11.84	11.48	14.87	3.39	100	100
319	Internal_node_319	3	1.0	8.53	8.18	8.97	0.79	100	100
317	Internal_node_317	3	1.0	11.99	11.51	12.38	0.87	100	100
328	Internal_node_328	3	1.0	11.47	11.09	11.89	0.81	100	100
6	Internal_node_6	3	1.0	36.22	31.81	36.56	4.76	100	100
29	Internal_node_29	3	1.0	19.53	13.78	20.09	6.31	100	100
100	Internal_node_100	3	1.0	16.36	12.31	17.28	4.97	100	100
283	Internal_node_283	3	1.0	9.66	9.29	11.85	2.56	100	100
85	Internal_node_85	3	1.0	12.46	11.47	12.84	1.38	100	100
64	Internal_node_64	3	1.0	15.56	14.33	15.94	1.61	100	100
53	Internal_node_53	3	1.0	28.82	21.95	29.41	7.46	100	100
302	Internal_node_302	3	1.0	10.28	9.93	13.25	3.33	100	100
281	Internal_node_281	3	1.0	10.29	9.94	13.19	3.25	100	100
71	Internal_node_71	3	1.0	26.86	20.66	27.35	6.69	100	100
68	Internal_node_68	3	1.0	25.14	19.77	25.81	6.04	100	100
10	Internal_node_10	3	1.0	34.45	18.43	35.24	16.81	100	100
103	Internal_node_103	3	1.0	16.36	12.41	17.12	4.71	100	100
102	Internal_node_102	3	1.0	16.98	12.85	17.8	4.95	100	100
179	Internal_node_179	3	1.0	12.6	9.74	13.18	3.45	100	100
177	Internal_node_177	3	1.0	15.04	11.51	15.5	3.99	100	100
155	Internal_node_155	3	1.0	16.93	13.94	17.65	3.71	100	100
150	Internal_node_150	3	1.0	20.67	17.9	21.29	3.39	100	100
164	Internal_node_164	3	1.0	14.56	14.03	14.98	0.95	100	100
161	Internal_node_161	3	1.0	11.51	11.1	12.15	1.05	100	100
151	Internal_node_151	3	1.0	19.78	17.01	20.39	3.38	100	100
142	Internal_node_142	3	1.0	12.94	9.56	13.66	4.1	100	100
133	Internal_node_133	3	1.0	11.64	11.17	12.3	1.13	100	100
105	Internal_node_105	3	1.0	19.41	15.85	20.28	4.43	100	100
273	Internal_node_273	3	1.0	12.26	11.68	12.65	0.98	100	100
116	Internal_node_116	3	1.0	15.86	11.69	16.44	4.76	100	100
254	Internal_node_254	3	1.0	14.91	14.2	15.33	1.13	100	100
257	Internal_node_257	3	1.0	13.09	12.46	13.5	1.04	100	100
218	Internal_node_218	3	1.0	18.08	17.62	20.74	3.12	100	100
187	Internal_node_187	3	1.0	15.77	12.93	16.53	3.6	100	100
194	Internal_node_194	3	1.0	10.88	10.51	11.53	1.02	100	100
196	Internal_node_196	3	1.0	14.19	13.68	14.69	1.01	100	100
153	Internal_node_153	3	1.0	19.28	16.29	19.84	3.55	100	100
245	Internal_node_245	3	1.0	13.95	13.52	15.85	2.33	100	100
242	Internal_node_242	3	1.0	13.56	13.3	16.7	3.4	100	100
243	Internal_node_243	3	1.0	12.8	12.45	15.8	3.35	100	100
342	Internal_node_342	3	1.0	8.54	8.25	11.39	3.14	100	100
339	Internal_node_339	3	1.0	9.98	9.56	10.35	0.8	100	100
232	Internal_node_232	3	1.0	13.72	12.86	14.24	1.38	100	100
229	Internal_node_229	3	1.0	10.29	9.97	10.69	0.71	100	100
228	Internal_node_228	3	1.0	11.3	10.91	11.66	0.75	100	100
215	Internal_node_215	3	1.0	16.69	16.27	18.91	2.64	100	100
313	Internal_node_313	3	1.0	8.3	7.98	8.7	0.72	100	100
22	Internal_node_22	3	1.0	23.09	18.06	23.61	5.56	100	100
19	Internal_node_19	2	1.0	18.71	9.74	19.43	9.69	100	100
17	Internal_node_17	2	1.0	31.55	16.14	32.45	16.31	100	100
13	Internal_node_13	2	1.0	19.6	15.43	20.44	5.01	100	100
343	Internal_node_343	2	1.0	8.52	8.15	8.79	0.64	100	100
341	Internal_node_341	2	1.0	10.03	9.66	10.41	0.75	100	100
340	Internal_node_340	2	1.0	9.94	9.57	10.31	0.74	100	100
338	Internal_node_338	2	1.0	9.63	9.3	9.98	0.68	100	100
337	Internal_node_337	2	1.0	9.95	9.61	12.57	2.96	100	100
335	Internal_node_335	2	1.0	6.79	6.44	7.14	0.71	100	100
334	Internal_node_334	2	1.0	11.62	11.2	12.05	0.84	100	100
333	Internal_node_333	2	1.0	11.12	10.69	11.6	0.9	100	100
332	Internal_node_332	2	1.0	10.26	9.75	10.63	0.88	100	100
202	Internal_node_202	2	1.0	12.53	11.74	12.92	1.18	100	100
226	Internal_node_226	2	1.0	12.5	11.91	12.95	1.04	100	100
225	Internal_node_225	2	1.0	11.99	11.38	12.44	1.06	100	100
224	Internal_node_224	2	1.0	12.38	11.88	12.8	0.92	100	100
223	Internal_node_223	2	1.0	8.3	7.9	8.87	0.97	100	100
186	Internal_node_186	2	1.0	14.16	11.9	14.62	2.72	100	100
185	Internal_node_185	2	1.0	11.77	10.22	12.24	2.02	100	100
216	Internal_node_216	2	1.0	16.15	15.66	18.27	2.6	100	100
214	Internal_node_214	2	1.0	12.89	10.59	13.49	2.89	100	100
209	Internal_node_209	2	1.0	10.22	7.85	10.69	2.84	100	100
208	Internal_node_208	2	1.0	12.56	9.54	13.11	3.56	100	100
207	Internal_node_207	2	1.0	11.89	9.04	12.32	3.27	100	100
206	Internal_node_206	2	1.0	12.74	9.73	13.15	3.41	100	100
205	Internal_node_205	2	1.0	11.22	8.51	11.7	3.19	100	100
204	Internal_node_204	2	1.0	12.18	9.25	12.72	3.47	100	100
203	Internal_node_203	2	1.0	11.71	10.93	12.14	1.21	100	100
198	Internal_node_198	2	1.0	10.78	10.35	11.2	0.86	100	100
197	Internal_node_197	2	1.0	13.66	13.18	14.1	0.93	100	100
195	Internal_node_195	2	1.0	9.84	9.43	10.51	1.08	100	100
189	Internal_node_189	2	1.0	14.16	11.68	14.83	3.14	100	100
188	Internal_node_188	2	1.0	15.0	12.24	15.76	3.52	100	100
244	Internal_node_244	2	1.0	15.14	14.74	17.12	2.38	100	100
239	Internal_node_239	2	1.0	13.26	12.82	15.25	2.42	100	100
237	Internal_node_237	2	1.0	13.48	13.05	15.28	2.22	100	100
184	Internal_node_184	2	1.0	17.1	14.88	17.62	2.73	100	100
183	Internal_node_183	2	1.0	11.0	9.21	11.43	2.22	100	100
182	Internal_node_182	2	1.0	12.38	10.52	12.84	2.32	100	100
178	Internal_node_178	2	1.0	12.32	9.5	12.82	3.32	100	100
176	Internal_node_176	2	1.0	13.62	10.36	14.13	3.77	100	100
174	Internal_node_174	2	1.0	14.01	10.84	14.47	3.63	100	100
173	Internal_node_173	2	1.0	10.33	7.61	10.93	3.32	100	100
172	Internal_node_172	2	1.0	13.58	10.26	14.13	3.87	100	100
137	Internal_node_137	2	1.0	14.2	12.85	14.67	1.82	100	100
168	Internal_node_168	2	1.0	14.59	13.44	15.08	1.64	100	100
167	Internal_node_167	2	1.0	15.0	13.83	15.5	1.66	100	100
166	Internal_node_166	2	1.0	14.6	13.94	15.17	1.23	100	100
162	Internal_node_162	2	1.0	9.6	9.15	10.18	1.02	100	100
157	Internal_node_157	2	1.0	12.81	10.35	13.51	3.16	100	100
156	Internal_node_156	2	1.0	13.37	10.87	13.97	3.11	100	100
234	Internal_node_234	2	1.0	11.53	10.98	11.9	0.93	100	100
233	Internal_node_233	2	1.0	11.73	11.23	12.08	0.85	100	100
264	Internal_node_264	2	1.0	10.5	10.12	12.89	2.77	100	100
263	Internal_node_263	2	1.0	11.32	10.95	13.84	2.89	100	100
258	Internal_node_258	2	1.0	10.7	10.16	11.05	0.89	100	100
255	Internal_node_255	2	1.0	11.43	10.7	11.84	1.14	100	100
251	Internal_node_251	2	1.0	8.4	8.02	8.69	0.67	100	100
152	Internal_node_152	2	1.0	20.22	17.12	20.74	3.62	100	100
148	Internal_node_148	2	1.0	13.73	11.66	14.24	2.59	100	100
143	Internal_node_143	2	1.0	13.32	9.72	13.87	4.15	100	100
140	Internal_node_140	2	1.0	13.53	10.23	14.02	3.78	100	100
130	Internal_node_130	2	1.0	16.25	13.19	17.08	3.89	100	100
127	Internal_node_127	2	1.0	14.01	10.56	14.6	4.04	100	100
126	Internal_node_126	2	1.0	14.97	11.31	15.71	4.4	100	100
125	Internal_node_125	2	1.0	13.66	10.25	14.47	4.22	100	100
250	Internal_node_250	2	1.0	8.72	8.49	9.05	0.56	100	100
276	Internal_node_276	2	1.0	9.08	8.56	9.55	0.98	100	100
274	Internal_node_274	2	1.0	13.69	13.09	14.02	0.93	100	100
90	Internal_node_90	2	1.0	23.95	12.74	24.89	12.15	100	100
120	Internal_node_120	2	1.0	16.15	12.64	16.87	4.23	100	100
119	Internal_node_119	2	1.0	22.1	17.41	22.73	5.32	100	100
113	Internal_node_113	2	1.0	10.66	9.87	11.04	1.17	100	100
110	Internal_node_110	2	1.0	16.03	14.97	16.43	1.46	100	100
107	Internal_node_107	2	1.0	24.05	23.55	25.31	1.76	100	100
74	Internal_node_74	2	1.0	19.6	14.8	20.21	5.41	100	100
73	Internal_node_73	2	1.0	18.18	13.6	18.71	5.11	100	100
101	Internal_node_101	2	1.0	14.83	11.13	15.52	4.4	100	100
99	Internal_node_99	2	1.0	21.51	18.28	22.21	3.92	100	100
96	Internal_node_96	2	1.0	20.63	16.05	21.17	5.13	100	100
93	Internal_node_93	2	1.0	20.23	15.8	20.72	4.91	100	100
92	Internal_node_92	2	1.0	21.91	17.39	22.62	5.23	100	100
91	Internal_node_91	2	1.0	21.87	11.54	22.67	11.13	100	100
265	Internal_node_265	2	1.0	9.09	8.66	10.27	1.62	100	100
296	Internal_node_296	2	1.0	10.09	9.62	10.5	0.88	100	100
295	Internal_node_295	2	1.0	11.02	10.56	11.37	0.81	100	100
290	Internal_node_290	2	1.0	9.51	9.18	9.94	0.76	100	100
289	Internal_node_289	2	1.0	9.69	9.34	10.21	0.87	100	100
288	Internal_node_288	2	1.0	9.34	8.88	9.83	0.96	100	100
284	Internal_node_284	2	1.0	10.63	10.22	12.37	2.14	100	100
57	Internal_node_57	2	1.0	27.7	23.43	28.26	4.83	100	100
86	Internal_node_86	2	1.0	13.55	12.38	13.96	1.57	100	100
75	Internal_node_75	2	1.0	21.07	15.87	21.64	5.77	100	100
72	Internal_node_72	2	1.0	27.49	21.01	28.18	7.17	100	100
62	Internal_node_62	2	1.0	19.55	18.52	19.97	1.45	100	100
282	Internal_node_282	2	1.0	11.12	10.83	14.17	3.34	100	100
312	Internal_node_312	2	1.0	8.39	8.04	9.03	0.99	100	100
311	Internal_node_311	2	1.0	9.13	8.73	9.7	0.96	100	100
310	Internal_node_310	2	1.0	8.79	8.4	9.34	0.94	100	100
308	Internal_node_308	2	1.0	9.1	8.71	10.97	2.26	100	100
307	Internal_node_307	2	1.0	8.51	8.2	10.33	2.13	100	100
306	Internal_node_306	2	1.0	6.95	6.61	8.49	1.89	100	100
305	Internal_node_305	2	1.0	8.93	8.57	11.46	2.89	100	100
304	Internal_node_304	2	1.0	10.17	9.78	13.18	3.4	100	100
301	Internal_node_301	2	1.0	9.08	8.73	11.68	2.95	100	100
299	Internal_node_299	2	1.0	11.24	10.93	13.82	2.89	100	100
50	Internal_node_50	2	1.0	27.06	20.91	27.58	6.67	100	100
48	Internal_node_48	2	1.0	25.85	12.87	26.85	13.98	100	100
47	Internal_node_47	2	1.0	23.84	11.93	24.57	12.64	100	100
45	Internal_node_45	2	1.0	28.5	14.96	29.34	14.38	100	100
44	Internal_node_44	2	1.0	15.17	10.52	15.84	5.32	100	100
39	Internal_node_39	2	1.0	22.93	17.41	23.95	6.53	100	100
35	Internal_node_35	2	1.0	11.67	8.41	12.19	3.78	100	100
27	Internal_node_27	2	1.0	34.3	27.33	34.3	6.97	100	100
298	Internal_node_298	2	1.0	12.45	12.04	15.23	3.19	100	100
327	Internal_node_327	2	1.0	6.43	6.14	6.82	0.68	100	100
326	Internal_node_326	2	1.0	6.76	6.35	7.33	0.99	100	100
325	Internal_node_325	2	1.0	7.8	7.49	8.44	0.95	100	100
324	Internal_node_324	2	1.0	9.16	8.81	11.97	3.16	100	100
323	Internal_node_323	2	1.0	9.43	9.1	12.31	3.21	100	100
322	Internal_node_322	2	1.0	8.85	8.55	11.46	2.9	100	100
316	Internal_node_316	2	1.0	9.1	8.69	9.48	0.79	100	100
344	Internal_node_344	2	1.0	7.03	6.74	9.45	2.71	100	100
329	Internal_node_329	2	1.0	10.27	9.94	10.66	0.71	100	100
