# Supplementary material for: A comprehensive phylogenomic framework for cycads (Cycadales)
Source: PhytoKeys. 2026 May 22;275:81–95. doi: 10.3897/phytokeys.275.194283 (PMC13221657; doi:10.3897/phytokeys.275.194283)
Supplement: Supplementary material 3 — Concordance factor summary for all 345 internal branches [file phytokeys-275-081_article-194283__-s003.xlsx]

## Sheet: Data
Branch_ID	Bootstrap	Branch_length	gCF	gDF1	gDF2	gDFP	gN	sCF	sDF1	sDF2	sN
349		0.202931	NA	NA	NA	NA	NA	18.12	23.09	58.79	242.543
350	100	0.0850503	69.64	1.53	2.3	26.53	1176	31.37	39.11	29.52	520.784
351	100	0.0122528	35.16	3.2	4.2	57.44	1405	53.69	20.83	25.48	169.476
352	100	0.00199113	11.62	7.67	9.99	70.72	1291	40.33	29.93	29.73	130.819
353	100	0.00517038	19.71	7.14	3.88	69.28	1289	32.32	27.82	39.86	194.109
354	100	0.0572151	79.23	0	0	20.77	1382	36.15	32.94	30.91	616.377
355	100	0.00172396	15.4	2.82	2.02	79.75	1383	19.91	36.64	43.46	191.775
356	100	0.00278865	14.7	0.07	0.14	85.09	1395	44.56	28.04	27.4	645.761
357	100	0.0010013	4.15	0.22	0.44	95.19	1372	60.76	20.62	18.63	264.049
358	63	0.000541102	2.27	1.89	2.27	93.58	1323	26.95	34.03	39.03	399.499
359	63	0.000956955	7.08	6.29	6.06	80.57	1271	40.25	37.27	22.48	372.923
360	63	0.00109486	7.14	1.4	1.48	89.98	1288	25.55	22.09	52.36	245.314
361	100	0.000804402	3.54	0.36	0.51	95.6	1386	37.3	29.39	33.31	276.649
362	80	0.000502813	1.6	0.68	1.45	96.27	1314	30.61	35.14	34.25	156.256
363	68	0.000730425	6.77	5.64	6.53	81.06	1241	23.38	53.39	23.23	191.396
364	80	0.000752654	1.06	1.36	0.6	96.98	1326	47.61	17.98	34.41	753.18
365	100	0.000946795	4.27	4.11	3.54	88.08	1242	28	40.87	31.14	517.49
366	100	0.00100551	4.04	0.97	3.22	91.77	1337	32.5	38.69	28.81	273.857
367	100	0.00129717	2.77	0.15	0.3	96.78	1334	42.21	36.72	21.07	911.548
368	91	0.00075727	0.36	0.14	0.14	99.35	1389	53.54	19.37	27.1	147.874
369	77	0.000662958	0.29	0	0	99.71	1383	28.16	34.97	36.88	299.436
370	55	0.00055125	0.36	0.07	0.22	99.34	1370	41.14	15.39	43.46	503.975
371	54	0.0006518	0.77	0.15	1.47	97.61	1295	44.26	26.7	29.04	315.378
372	90	0.00123328	3.45	2.78	4.88	88.89	1188	38.56	28.3	33.14	812.075
373	97	0.000927538	4.75	0.62	0.23	94.39	1283	41.82	34.59	23.58	162.444
374	58	0.000818663	0.39	0.23	0.31	99.07	1292	64.68	19.27	16.06	790.234
375	99	0.0012793	5.05	2.32	3.06	89.57	1208	85.83	5.9	8.27	193.099
376	100	0.00116302	1.46	0	0.07	98.47	1369	36.81	35.26	27.94	369.958
377	100	0.00147919	9.36	2.59	1.73	86.32	1272	85.53	6.18	8.29	3642.079
378	100	0.00174199	11.97	1.4	0.93	85.7	1287	80.17	11.85	7.98	505.803
379	92	0.000847638	1.9	0.3	0.3	97.5	1319	22.57	28.46	48.97	140.278
380	100	0.00126822	5.63	4.49	4	85.89	1226	44.2	21.7	34.1	443.616
381	100	0.0034052	32.75	6.6	5.96	54.69	1258	35.72	31.81	32.47	609.377
382	100	0.00423463	16.05	13.65	16.2	54.09	1333	30.61	31.39	38	412.401
383	100	0.0409437	66.74	0.08	0.86	32.32	1284	52.48	27.24	20.28	210.732
384	100	0.0339325	64.12	0.15	0	35.74	1346	21.25	57.41	21.34	173.994
385	100	0.00171473	7.19	2.3	4.53	85.97	1390	50.66	17.19	32.14	1057.555
386	100	0.00252009	3.56	0.53	1.06	94.86	1322	30.97	35.29	33.74	484.33
387	93	0.000886773	0.68	0.23	0.3	98.8	1333	41.33	24.04	34.63	301.664
388	100	0.000964044	0.21	0	0	99.79	1404	23.1	43.7	33.2	423.031
389	100	0.00149518	2.81	0	0	97.19	1390	42.62	28.03	29.35	665.096
390	100	0.00148689	6.09	1.86	1.86	90.19	1346	43.28	32.4	24.32	449.898
391	100	0.00183589	15.8	5.84	6.07	72.3	1285	40.12	29.04	30.84	149.335
392	100	0.00158804	11.09	1.55	1.86	85.5	1290	34.51	24.61	40.87	370.651
393	100	0.000790337	0.36	0.14	0	99.5	1399	43.28	31.02	25.71	409.859
394	52	0.000599718	0.37	0.07	0.37	99.18	1348	43.08	29.79	27.14	516.256
395	52	0.00128966	1.48	0.39	0.93	97.2	1288	40.97	29.97	29.06	334.868
396	100	0.00145681	1.58	0.38	0.08	97.97	1331	23.84	46.23	29.93	317.053
397	65	0.000670852	0.87	0.29	0.22	98.62	1374	49.53	31.96	18.52	533.858
398	100	0.00132341	6.65	1.66	1.27	90.42	1263	37.92	27.86	34.22	482.103
399	100	0.00211967	8.66	0.39	1.31	89.64	1294	41.81	37.05	21.14	962.527
400	60	0.000616407	0.22	0.3	0.37	99.11	1351	42.95	27.39	29.66	267.959
401	100	0.00103309	1.48	0.3	0.44	97.78	1351	39.51	28.1	32.39	953.701
402	100	0.00118885	4.42	0.37	0.44	94.77	1357	55.43	22.01	22.56	317.612
403	100	0.00164576	6.18	1.6	4.05	88.17	1310	55.39	19.91	24.7	1266.701
404	100	0.000802695	4.09	9.61	3.54	82.76	1270	56.68	17.51	25.82	413.956
405	100	0.00139449	8.8	10.56	7.6	73.04	1250	50.86	21.57	27.57	258.202
406	100	0.000901624	3.8	0.82	0.45	94.93	1341	30.74	26.59	42.67	319.611
407	100	0.00129502	10.11	6.71	4.98	78.2	1266	37.68	26.01	36.31	249.068
408	52	0.0014718	3.18	0.15	0.08	96.59	1320	42.41	23.98	33.61	308.876
409	100	0.00244612	17.12	4.24	2.4	76.24	1250	35.45	33.27	31.28	100.262
410	100	0.0025465	2.2	0	0	97.8	1407	41.21	33.09	25.71	332.106
411	100	0.00294716	6.18	0	0	93.82	1407	29.29	54.2	16.51	138.793
412	57	0.000445728	0.28	0.14	0.21	99.36	1404	44.88	24.47	30.65	637.228
413	100	0.000809281	0.29	0	0	99.71	1401	37.41	27.83	34.76	135.588
414	100	0.00070334	0.14	0.14	0.07	99.64	1403	34.63	41.73	23.63	85.52
415	100	0.000786471	1.95	0.14	0	97.91	1387	36.5	35.58	27.92	247.73
416	100	0.00137123	9.37	1.01	0.7	88.93	1292	32.32	29.7	37.98	297.977
417	100	0.000749456	2.9	0.84	2.21	94.05	1312	30.29	32.48	37.24	358.918
418	100	0.00100743	5.65	4.99	5.4	83.96	1222	69.4	11.14	19.47	154.573
419	100	0.000571612	0.43	0.22	0	99.35	1383	25.32	41.41	33.27	148.014
420	100	0.00106027	2.35	0.15	0	97.5	1360	34.83	34.23	30.94	711.896
421	100	0.000834853	3.25	1.71	3.01	92.03	1230	43.14	29.92	26.94	316.49
422	100	0.00106253	7.46	1.05	1.22	90.27	1233	38.17	41.51	20.31	338.665
423	100	0.000983088	6.9	0.23	0.08	92.79	1290	47.89	25.5	26.61	453.207
424	91	0.000552851	0.22	0.14	0.51	99.13	1383	40.25	25.79	33.97	285.453
425	100	0.00199277	13.07	0.15	0.23	86.55	1316	54.79	16.36	28.85	873.773
426	90	0.00106509	10.54	13.41	13.74	62.31	1186	36.88	40.12	23.01	183.716
427	100	0.0011067	2.48	0.48	0.88	96.16	1250	30.65	42.25	27.1	118.907
428	100	0.000786104	2.09	0	0	97.91	1342	43.37	24.42	32.21	768.303
429	100	0.00116968	4.77	0.54	5.69	89	1300	31.57	39.71	28.72	161.845
430	100	0.000971799	7.08	4.98	5.68	82.27	1286	55.12	27.62	17.26	703.328
431	100	0.00161432	21.91	5.42	4.77	67.91	1237	33.4	35.13	31.47	285.867
432	100	0.000566572	0.36	0.07	0.29	99.28	1394	47.43	28.39	24.18	193.558
433	100	0.000712269	1.94	0.84	0.67	96.54	1186	20.3	32.8	46.89	415.919
434	100	0.00126743	12.43	3.29	3.73	80.55	1126	24.55	53.55	21.9	129.112
435	100	0.00107835	6.38	0.15	0.3	93.17	1317	66.7	22.93	10.37	962.793
436	100	0.00143336	16.1	6.04	5.31	72.54	1242	34.14	32.92	32.93	193.954
437	100	0.00124571	2.63	0	0.07	97.3	1406	42.17	34.31	23.52	284.844
438	100	0.000538264	1.08	0.29	0.58	98.06	1389	33.61	45.62	20.76	326.97
439	97	0.000818437	4.82	1.95	0.78	92.45	1285	49.02	26.84	24.14	849.619
440	100	0.00131779	7.76	0.75	1.43	90.05	1327	32.03	23.01	44.97	281.137
441	100	0.00245369	26.07	4.34	4.34	65.25	1243	43.72	28.43	27.85	389.821
442	100	0.000519658	1.07	0.43	0.43	98.07	1397	54.38	23.59	22.03	136.704
443	100	0.00125933	4.78	0.15	0.3	94.77	1319	34.99	37.46	27.55	402.887
444	100	0.000802249	8.27	1.85	3.61	86.27	1245	34.29	31.09	34.62	348.843
445	100	0.00137495	11.63	8.16	7.67	72.54	1238	52.25	24.41	23.34	983.866
446	100	0.000989833	3.11	0.59	0.74	95.56	1351	73.23	11.17	15.6	410.181
447	100	0.00164141	12.08	0.64	2.7	84.58	1258	41.71	26.71	31.58	231.504
448	100	0.000896609	7.17	3.43	3.43	85.97	1283	34.85	27.7	37.46	113.894
449	100	0.00121811	10.64	7.53	3.57	78.26	1288	19.78	44.61	35.61	220.691
450	100	0.000763598	10.93	3.72	3.41	81.94	1290	33.45	44.53	22.01	258.154
451	100	0.00249374	17.15	1.65	0.94	80.25	1271	54.17	26.19	19.64	685.235
452	100	0.00783591	38.85	1.11	0.3	59.75	1354	37.77	35.01	27.22	210.468
453	100	0.0013301	8.37	0.89	1.26	89.48	1350	33.86	31.97	34.17	772.519
454	94	0.000576875	0.94	0.87	0.72	97.47	1386	52.13	18.59	29.28	191.718
455	99	0.000546536	1.13	0.6	1.81	96.46	1327	50.58	26.17	23.25	579.604
456	100	0.000588066	3.11	2.57	4.36	89.96	1285	47.09	22.1	30.82	413.641
457	100	0.00123777	13.72	5.28	5.76	75.24	1268	33.84	32.01	34.16	967.923
458	100	0.000826134	3.05	0.61	0.38	95.96	1313	60.76	16.66	22.58	329.128
459	96	0.000914782	8.31	5.56	7.1	79.03	1240	40.14	20.45	39.4	94.461
460	100	0.00115036	6.26	0.98	0.3	92.46	1326	46.98	18.3	34.72	108.109
461	100	0.00100403	10.19	10.27	7.7	71.83	1246	28.85	19.83	51.32	187.014
462	100	0.0123872	44.84	0.28	0.43	54.45	1405	40.98	33.64	25.38	219.223
463	100	0.00521554	34.86	4.81	6.6	53.73	1394	36.6	33.17	30.23	216.911
464	100	0.0126845	45.03	0.21	0.07	54.69	1397	56.09	23.02	20.89	296.896
465	100	0.00158161	8.5	1.07	0.86	89.57	1400	45.26	32.71	22.03	211.779
466	100	0.00110392	2.22	0.07	0	97.71	1399	33.25	27.9	38.86	96.736
467	100	0.000680605	0.5	0	0	99.5	1396	28.78	22.15	49.07	163.166
468	84	0.000670884	0.14	0.36	0	99.5	1396	44.5	32.39	23.11	545.325
469	91	0.000645789	0.22	0.07	0	99.71	1395	34.01	23.98	42.01	374.299
470	86	0.00056399	0.87	0.29	0	98.84	1384	37.08	37.27	25.65	186.581
471	84	0.000766932	2.52	0.76	0.46	96.26	1309	55.25	21.06	23.69	783.929
472	100	0.00118068	5.28	4.73	4.64	85.35	1099	38.74	23.85	37.4	182.9
473	88	0.000766643	4.06	0.7	0.62	94.61	1281	38.52	25.67	35.81	191.608
474	100	0.000903065	3.2	0.23	0.08	96.49	1311	46.85	29.3	23.85	168.258
475	100	0.00161449	12.99	3.35	2.78	80.88	1224	38.46	29.98	31.56	372.63
476	94	0.000742784	0.21	0	0	99.79	1399	24.78	39.42	35.8	373.657
477	92	0.000514489	0.65	1.06	0	98.29	1225	40.1	30.98	28.92	496.036
478	85	0.000510487	0.74	1.81	0.66	96.8	1217	52.72	31.31	15.98	734.089
479	99	0.00102541	7.29	0.79	0.55	91.36	1262	30.44	27.07	42.49	408.154
480	90	0.000822269	2.98	1.17	2.35	93.5	1277	39.32	28.26	32.42	225.031
481	100	0.000888282	4.19	0.08	0.16	95.58	1290	22.12	34.09	43.78	82.939
482	91	0.00135614	1.82	0.23	0.08	97.87	1317	28.87	41.8	29.33	322.202
483	100	0.00055262	0.5	0.21	0	99.29	1404	43.32	27.91	28.76	353.602
484	100	0.000697738	0.79	0	0	99.21	1394	39.38	31.21	29.41	632.841
485	63	0.000254856	0.36	0.51	0.29	98.83	1370	42.47	26.17	31.36	302.718
486	95	0.00105408	2.87	1.7	1.55	93.88	1291	35.24	28.04	36.73	345.539
487	100	0.00111606	8.43	0.47	0.79	90.31	1269	34.79	34.29	30.93	288.515
488	96	0.00150921	10.17	0.37	0.37	89.08	1337	23.79	32.29	43.92	350.055
489	100	0.000837831	1.07	0.07	0.07	98.79	1403	49.5	22.08	28.42	355.323
490	100	0.000802277	1.19	0	0	98.81	1348	42.61	30.9	26.49	210.896
491	100	0.000673107	1.04	0	0.07	98.89	1348	33.45	36.75	29.79	202.486
492	100	0.000467673	0.82	0.07	0.37	98.73	1341	37.38	33.77	28.85	126.055
493	58	0.000613509	0.45	0	0.15	99.4	1342	25.64	34.13	40.23	48.108
494	94	0.000488109	0.07	0	0	99.93	1403	28.52	35.75	35.73	284.252
495	70	0.000389832	0	0.07	0	99.93	1403	34.91	38.23	26.87	248.291
496	99	0.000289539	0.43	0	0	99.57	1395	23.89	43.29	32.82	293.835
497	100	0.000784839	2.03	0.15	0.36	97.46	1379	44.53	36.36	19.11	112.953
498	100	0.000844812	3.03	0.93	4.03	92.01	1289	16.16	37.85	45.99	234.056
499	100	0.0014085	10.73	0.87	0.87	87.54	1268	53.44	17.17	29.39	344.596
500	100	0.000800652	6.31	0.46	0.31	92.92	1299	64.13	18.65	17.22	88.137
501	67	0.000210375	0.07	0.07	0	99.86	1383	34.52	51.96	13.52	227.319
502	91	0.000732585	4.02	0.15	0.39	95.44	1293	31.76	31.26	36.98	208.759
503	100	0.00152926	2.45	0.24	0.24	97.06	1226	29.81	34.94	35.25	330.289
504	70	0.000336548	0	0	0.07	99.93	1385	42.78	32.04	25.18	214.798
505	73	0.000792872	1.04	0.78	0.26	97.93	1158	28.43	31.48	40.09	441.584
506	75	0.000603843	5.26	0.23	0.15	94.36	1294	35.23	38.53	26.24	211.386
507	52	0.0004789	0.46	0.08	0	99.47	1313	47.98	28.48	23.54	276.26
508	34	0.000305131	0.38	0.23	0.77	98.62	1306	49.78	18.92	31.29	696.321
509	35	0.000668415	1.7	0.77	0.15	97.38	1297	55.91	25.36	18.73	136.135
510	87	0.000603861	0.59	0.15	0.45	98.81	1347	31.9	23.19	44.92	134.899
511	100	0.000626087	1.77	1.61	2.84	93.77	1301	50.8	33.31	15.89	756.641
512	100	0.00103704	8.23	4.08	2.8	84.89	1251	33.67	26.89	39.44	171.048
513	100	0.00109573	3.08	0.07	0.07	96.77	1394	40.39	27.64	31.97	658.29
514	99	0.00041964	1.74	2.21	1.19	94.86	1265	42.51	34.08	23.42	424.681
515	100	0.00130127	8.4	2.85	2.94	85.81	1191	43.69	32.01	24.31	178.465
516	100	0.000731388	2.18	0.6	0.83	96.39	1330	31.83	32.72	35.45	342.246
517	100	0.000762876	6.25	4.43	3.64	85.67	1263	39.25	26.17	34.58	371.632
518	100	0.000842587	1.27	0.15	0.15	98.43	1335	47.26	26.1	26.64	655.775
519	84	0.000375805	0.9	1.21	1.81	96.08	1327	45.43	21.67	32.9	159.002
520	93	0.00103904	5.94	1.75	2.21	90.1	1313	49	36.11	14.89	177.356
521	100	0.0014578	10.97	1.23	1.07	86.73	1304	39.09	28	32.91	365.016
522	100	0.0015513	13.11	1.58	1.03	84.28	1266	42.14	26.24	31.62	714.724
523	100	0.00298828	23.64	0.93	0.72	74.71	1396	41.44	44.42	14.14	201.07
524	100	0.00177171	15.33	2.19	1.21	81.27	1324	37.49	29.02	33.49	826.644
525	96	0.000491316	8	9.26	6.33	76.41	1263	85.56	7.48	6.96	1162.599
526	97	0.000941673	11.28	10.53	12.02	66.17	1206	65.35	14.1	20.55	162.441
527	100	0.00107768	11.58	4.41	4.03	79.99	1339	27.24	40.87	31.89	262.957
528	100	0.000882304	14.14	10.64	12.15	63.07	1259	48.92	24.64	26.44	559.355
529	100	0.0152474	77.45	1.92	1.38	19.25	1304	34.3	32.57	33.13	457.337
530	100	0.0190812	62.06	0.07	0.07	37.8	1397	42.14	28.8	29.07	469.146
531	100	0.0012291	7.75	3.6	2.07	86.58	1304	38.15	38.59	23.25	244.747
532	100	0.00126708	2.98	0.15	0	96.87	1308	52.39	26	21.6	614.925
533	100	0.000437629	0.3	0.3	0.15	99.24	1318	29.47	32.15	38.39	97.167
534	100	0.000539301	0.4	0.16	2.3	97.15	1261	35.49	32.41	32.1	64.625
535	65	0.000461779	0.68	0.61	0.08	98.64	1319	26.31	26.67	47.02	366.643
536	100	0.00144576	6.29	0.39	0.08	93.25	1288	37.45	32.43	30.12	353.555
537	55	0.000503373	0.29	0	0.07	99.64	1373	41.98	26.07	31.95	439.556
538	55	0.000518495	0.51	0.88	0	98.61	1369	43.68	20.86	35.45	377.36
539	86	0.00101693	2.64	0.7	0.78	95.88	1286	43.88	36.37	19.75	228.752
540	100	0.00144267	6.37	0.39	0.39	92.86	1288	25.26	56.42	18.32	222.32
541	85	0.000968055	3.39	0.16	0.16	96.29	1268	46.01	34.42	19.56	363.778
542	55	0.000538081	0.07	0	0.07	99.86	1403	39.91	32.73	27.36	865.817
543	100	0.000840199	0.36	0.07	0	99.57	1394	28.71	44.27	27.01	246.811
544	100	0.000750488	1.35	0.22	0.15	98.28	1334	36.86	36.48	26.66	748.946
545	96	0.000799358	3.25	1.01	2.71	93.03	1291	36.94	29.28	33.78	367.856
546	96	0.00101095	6.3	7.02	6.46	80.21	1253	28.59	38.09	33.31	319.819
547	96	0.000554167	0.37	0.22	0.9	98.5	1336	53.32	28.03	18.65	256.096
548	90	0.000885903	3.1	2.38	2.86	91.65	1258	28.9	41.94	29.17	623.722
549	100	0.000525091	0.07	0	0	99.93	1399	27.11	39.23	33.66	97.624
550	47	0.00025582	0	0	0	100	1395	25.38	29.84	44.78	394.601
551	89	0.000531072	0.14	0	0	99.86	1386	26.58	29.95	43.47	433.807
552	59	0.00089507	3.34	0	0.16	96.51	1288	41.68	36.15	22.17	165.111
553	59	0.000804148	0.15	0.15	0.22	99.49	1376	32.18	39.51	28.31	370.838
554	46	0.000790025	2.97	0.32	0.64	96.07	1247	23.47	21.65	54.88	182.527
555	74	0.00110761	2.65	0.93	0.39	96.03	1284	39.93	31.09	28.98	682.439
556	66	0.000528737	0.15	0	0	99.85	1375	52.14	18.35	29.5	466.824
557	96	0.00116218	1.89	0.71	0	97.4	1269	43.56	26.83	29.6	182.458
558	97	0.000524512	1.23	0.39	0.15	98.23	1297	44.09	30.91	25	436.291
559	97	0.00088994	2.44	3.42	1.95	92.19	1229	32.73	41.68	25.59	227.694
560	100	0.000769235	0.3	0	0	99.7	1331	40.1	26.41	33.49	766.264
561	95	0.000723623	1.29	0.53	0.08	98.1	1318	40.68	36.66	22.66	241.79
562	100	0.000932451	3.53	0.63	0.86	94.97	1273	41.9	23.99	34.11	827.469
563	100	0.000847063	0.68	1.43	0.98	96.91	1329	49.72	19.67	30.61	250.47
564	100	0.000985344	4.71	2.32	2.72	90.26	1252	81.23	12.01	6.76	152.408
565	100	0.00239696	24.12	2.92	1.42	71.54	1335	42.32	29.92	27.75	108.51
566	100	0.00121973	21.52	16.69	13.77	48.02	1264	49.33	19.38	31.29	559.197
567	100	0.0383318	80.5	0.29	0.22	19	1395	20.88	32.78	46.34	199.13
568	100	0.00422478	37.46	1.74	2.25	58.55	1380	39.8	19.18	41.02	128.648
569	100	0.00185685	20.42	4.13	6.24	69.21	1283	52.9	27.02	20.08	483.514
570	100	0.000983578	7.6	0.94	1.74	89.72	1381	28.79	43.39	27.82	297.73
571	100	0.00111806	4.4	0.51	0.44	94.64	1363	54.03	18.77	27.2	243.84
572	100	0.00129044	5.67	2.04	0.71	91.58	1128	26.22	40.26	33.52	529.467
573	99	0.000720723	1.15	1.46	2.3	95.08	1302	28.1	29.88	42.02	521.273
574	69	0.000596946	0.99	1.91	2.52	94.57	1308	48.75	29.82	21.44	73.354
575	65	0.000722441	6.03	2.25	2.82	88.9	1243	51.52	17.81	30.67	246.102
576	68	0.00137162	14.45	1.97	2.13	81.44	1266	40.52	15.06	44.42	248.218
577	100	0.0011072	6.66	0.95	1.46	90.92	1366	38.17	31.51	30.32	209.544
578	100	0.00161723	18.24	3.68	3.84	74.24	1250	74.77	14.3	10.93	1323.243
579	100	0.00097279	10.84	3.22	6.76	79.18	1273	74.6	14.2	11.21	422.46
580	100	0.0053486	54.04	5.23	5.31	35.43	1338	77.99	12.78	9.23	313.915
581	100	0.00389801	57.82	12.29	11.22	18.67	1221	61.76	18.46	19.78	200.663
582	100	0.105117	75.96	0.08	0	23.96	1177	40.34	35.11	24.55	531.704
583	99	0.000770221	1.49	0.36	0	98.15	1407	44.4	26.72	28.88	550.801
584	100	0.00107759	0.85	0	0	99.15	1408	39.13	30.33	30.54	345.945
585	58	0.000751261	0	0	0	100	1408	24.65	43.67	31.68	177.233
586	48	0.000527669	0.07	0	0	99.93	1399	44.45	38.46	17.09	347.616
587	49	0.000603272	0.36	0.07	0.07	99.5	1399	40.97	27.1	31.93	943.916
588	100	0.00191573	4.21	0.08	0.08	95.64	1331	33.13	46.47	20.4	116.099
589	100	0.00141283	8.63	5.95	5.87	79.55	1193	50.01	21.99	28	650.294
590	100	0.00113088	1.01	0.29	0.07	98.64	1393	22.05	54.65	23.3	191.162
591	100	0.00239404	16.65	0.61	0.08	82.66	1315	37.62	29.89	32.49	1151.733
592	82	0.000558778	1.19	1.19	1.71	95.9	1343	35.98	24.54	39.48	635.626
593	95	0.00126762	3.22	3.06	4.35	89.37	1242	44.67	21.7	33.63	367.296
594	100	0.00165104	4.92	0	0.08	95	1259	40.52	36.02	23.46	381.911
595	48	0.000488268	0	0	0	100	1406	51.22	23.34	25.44	495.951
596	90	0.000740581	0.3	0	0	99.7	1341	57.85	16.68	25.47	562.409
597	89	0.00104957	0.7	0.93	4.02	94.35	1293	43.27	27.9	28.84	1340.983
598	100	0.00200895	7.22	0.31	1.32	91.15	1288	30.47	42.64	26.88	196.46
599	100	0.00192615	16.25	7.76	6.95	69.04	1237	17.19	23.69	59.12	237.604
600	48	0.000498261	0	0	0	100	1390	49	10.15	40.85	1393.113
601	98	0.00114339	2.64	0.3	0.53	96.53	1324	28.86	32.39	38.75	479.37
602	100	0.00261663	15.33	2.61	10.6	71.45	1226	39.55	32.47	27.97	525.178
603	49	0.000839951	2.28	0.16	0.24	97.33	1274	47.34	37.21	15.45	296.794
604	58	0.00051437	0	0	0	100	1330	32.62	38.55	28.83	167.816
605	92	0.000505048	0.23	0.53	0.6	98.64	1328	68.77	16.33	14.89	1379.719
606	99	0.00106001	3.52	0.3	0.37	95.81	1337	37.51	33.93	28.56	96.429
607	100	0.00357017	31.18	3.31	2.5	63	1238	31.44	33.07	35.49	544.444
608	100	0.00231426	8.12	0	0	91.88	1391	28.83	40.64	30.53	549.06
609	100	0.00186903	13.99	4.33	4.25	77.43	1294	33.81	19.02	47.17	209.685
610	100	0.00141798	11.63	5.08	4.55	78.74	1298	62.87	15.4	21.73	279.811
611	99	0.000873315	0.21	0.07	0.29	99.43	1402	74.27	13.37	12.35	1447.729
612	100	0.00473274	29.15	0.07	0	70.78	1338	23.92	53.53	22.55	218.428
613	100	0.00397981	48.61	9.45	7.63	34.31	1259	44.78	24.03	31.19	595.13
614	99	0.00122628	0.71	0.07	0	99.22	1402	42.17	25.61	32.22	775.035
615	99	0.00116895	0.52	0.15	0.15	99.18	1335	36.54	21.74	41.72	742.107
616	99	0.00129992	1.02	0.39	1.41	97.18	1277	31.14	22.86	46	361.441
617	99	0.00109909	1.09	0.63	2.19	96.09	1279	44.86	18.31	36.83	301.038
618	99	0.00172408	2.01	0.22	0.74	97.03	1345	33.72	37.41	28.87	410.267
619	99	0.000966124	1.03	0.69	0.26	98.03	1166	41.67	23.04	35.29	305.127
620	89	0.00046002	0.43	0	0	99.57	1166	28.2	32.45	39.35	208.33
621	78	0.000528882	0	0	0.07	99.93	1407	28.97	35.2	35.83	262.631
622	99	0.000467451	0	0.07	0	99.93	1407	35.25	22.85	41.89	416.579
623	100	0.0007305	0.5	0	0	99.5	1407	42.82	17.64	39.54	229.571
624	86	0.000393543	0.15	0.07	0	99.78	1345	20.41	49.23	30.36	194.128
625	76	0.000644268	0	0	0.07	99.93	1343	43.38	31.9	24.72	154.567
626	38	0.000424228	0	0	0	100	1403	21.03	56.73	22.23	173.497
627	23	0.000288009	0	0	0	100	1399	40.33	31.1	28.57	694.319
628	32	0.00037973	0.07	0.07	0.52	99.33	1339	39	36.56	24.43	304.894
629	91	0.00100849	1.98	1.34	0.63	96.05	1265	37.28	25.18	37.55	249.496
630	86	0.00102057	2.57	0	0	97.43	1286	27.65	36.96	35.39	259.082
631	57	0.000286422	0.07	0	0	99.93	1402	47.52	31.18	21.3	303.207
632	94	0.000793498	0	0	0	100	1339	40.05	29.77	30.18	692.329
633	45	0.000389565	0.08	0.16	1.71	98.06	1287	48.87	26.24	24.88	128.735
634	88	0.000828676	2.33	1.36	0.96	95.35	1246	19.15	44.19	36.65	387.595
635	85	0.000343182	0	0	0	100	1381	14.16	42.35	43.49	290.167
636	100	0.000817204	3.57	0.23	0.16	96.04	1288	51.99	22.56	25.45	200.444
637	85	0.000821895	0.78	0.7	0.31	98.21	1282	52.14	20.88	26.98	743.405
638	98	0.000568827	1.79	0	0	98.21	1340	45.38	25.45	29.17	233.846
639	100	0.00141925	9.2	2.02	1.94	86.84	1239	22.87	21.78	55.35	161.344
640	86	0.000406532	0	0	0	100	1401	20.06	42.24	37.7	134.1
641	94	0.0005313	0.14	0	0.07	99.78	1389	32.47	39.39	28.14	221.232
642	65	0.000309457	0.36	0.14	0	99.5	1390	42.43	24.46	33.11	702.844
643	86	0.00070622	0.91	0.08	0.3	98.72	1324	42.04	24.88	33.08	107.981
644	87	0.00100554	4.45	2.52	2.6	90.43	1191	31.01	29.74	39.25	355.935
645	84	0.00024907	0.14	0.22	0.14	99.49	1382	24.55	42	33.45	304.903
646	84	0.000839079	3.24	0.08	0.39	96.3	1296	49.66	30.1	20.24	616.94
647	79	0.000563704	1.88	0.31	0.78	97.03	1279	71.36	14.48	14.16	264.922
648	94	0.00143843	5.74	0.08	0.23	93.95	1290	34.66	34.92	30.41	844.193
649	100	0.00137788	3.5	0	0	96.5	1342	43.82	40.32	15.86	303.959
650	83	0.00102068	7.52	4.24	3.76	84.48	1250	41.78	40.68	17.54	328.569
651	99	0.000881888	0.3	0	0	99.7	1346	41.6	27.83	30.56	703.429
652	99	0.000536927	0.78	0.47	2.26	96.5	1286	39.43	29.79	30.77	276.735
653	99	0.000872309	3.94	2.17	1.85	92.05	1245	41.66	39.98	18.36	339
654	100	0.00119116	2.29	0	0	97.71	1351	47.83	24.06	28.11	678.035
655	100	0.000835648	4.72	1.01	2.47	91.8	1293	38.35	32.02	29.62	308.286
656	100	0.00105563	7.85	5.77	5.53	80.85	1248	64.03	15.31	20.65	133.394
657	100	0.000887063	0.21	0	0	99.79	1405	29.03	29.91	41.06	372.151
658	100	0.00192887	7.2	0	0.07	92.72	1388	26.41	37.14	36.45	359.645
659	100	0.000941289	7.78	3.89	3.49	84.84	1260	27.31	36.1	36.59	236.964
660	100	0.000990705	5.45	5.06	3.63	85.86	1266	29.64	21.76	48.6	442.628
661	100	0.000558729	0.14	0.14	0	99.72	1404	31.36	35.7	32.93	234.873
662	100	0.000933175	1.73	0.08	0.23	97.97	1331	42.8	20.3	36.9	188.946
663	88	0.000435294	0.39	1.69	1.17	96.75	770	48.45	24.96	26.6	428.938
664	100	0.000713584	3.42	0.76	2.41	93.42	790	42.42	26.94	30.64	358.564
665	100	0.0015203	6.99	0.69	2.23	90.08	1301	39.37	29.6	31.03	840.995
666	100	0.000591542	3.89	7.39	3.73	84.99	1286	54.26	16.54	29.2	153.678
667	100	0.00113064	7.31	8.66	6.12	77.9	1258	31.86	48.99	19.15	173.318
668	100	0.000715068	0.36	0.29	0.07	99.28	1393	53.43	24.65	21.92	975.419
669	100	0.000985438	3.78	0.38	0.6	95.24	1323	24.83	41.09	34.08	429.891
670	100	0.00189704	15.22	2.9	2.74	79.15	1242	54.66	14.36	30.98	188.105
671	100	0.0022971	11.46	0.08	0.31	88.15	1274	35.66	32.55	31.78	492.101
672	100	0.00268521	10.57	0	0	89.43	1400	21.17	31.85	46.99	75.304
673	70	0.000865418	4.41	2.74	6.54	86.3	1314	39.94	31.01	29.04	362.705
674	99	0.000355987	4.43	1.67	1.23	92.67	1378	33.34	39.99	26.67	341.453
675	100	0.00112011	8.35	3.62	3.54	84.49	1270	36.34	24.8	38.86	364.769
676	100	0.00147137	17.08	2.51	2.04	78.37	1276	28.81	36.84	34.35	433.337
677	100	0.000698762	0.86	0.07	0	99.07	1400	37.2	31	31.8	407.029
678	100	0.000731551	0.22	0.22	0.45	99.1	1338	23.51	45.08	31.41	333.099
679	100	0.000792052	0.15	0.07	0.22	99.55	1340	57.19	20.65	22.16	257.594
680	100	0.000833202	0.14	0	0	99.86	1401	19.37	29.43	51.21	331.998
681	93	0.000807338	0.14	0	0.07	99.79	1396	40.18	33.53	26.3	1161.118
682	97	0.000965903	0.84	1.15	0.15	97.85	1302	31.39	42.08	26.53	245.762
683	100	0.0015593	7.1	5.14	2.94	84.82	1225	67.17	12.71	20.12	1392.582
684	97	0.00128229	4.95	0.6	0.15	94.3	1333	35.38	33.42	31.2	247.157
685	100	0.00344358	20.56	3.22	4.71	71.51	1211	33.48	28.71	37.81	521.719
686	97	0.000579685	0.29	0.07	0	99.64	1395	24.66	52.73	22.61	244.129
687	100	0.00111795	4.23	0.31	0.78	94.68	1278	47.35	28.53	24.13	1191.654
688	100	0.00147769	4.74	0.38	0.23	94.65	1328	47.39	27.41	25.21	1059.195
689	100	0.00190368	12.12	4.55	7.42	75.92	1254	40.95	32.59	26.46	778.622
690	100	0.00199818	6.35	0	0.08	93.57	1276	23.58	47.99	28.43	142.716
691	100	0.00131878	3.97	0.23	0.39	95.4	1284	91.98	5.44	2.58	1370.847
692	100	0.0016687	12.56	3.5	1.9	82.04	1314	NA	NA	NA	NA
693	100	0.00502752	46.56	3.07	3.89	46.48	1207	NA	NA	NA	NA
