# Supplementary material for: A comprehensive phylogenomic framework for cycads (Cycadales)
Source: PhytoKeys. 2026 May 22;275:81–95. doi: 10.3897/phytokeys.275.194283 (PMC13221657; doi:10.3897/phytokeys.275.194283)
Supplement: Supplementary material 5 — Timetree [file phytokeys-275-081_article-194283__-s005.nexus]

#NEXUS
Begin taxa;
	Dimensions ntax=346;
	Taxlabels
		Bowenia_serrulata_SRR23279518
		Ceratozamia_alvarezii_SRR23044200
		Ceratozamia_becerrae_SRR23044199
		Ceratozamia_brevifrons_SRR23044188
		Ceratozamia_chimalapensis_SRR23044177
		Ceratozamia_decumbens_SRR23044173
		Ceratozamia_delucana_SRR23044172
		Ceratozamia_euryphyllidia_SRR23044171
		Ceratozamia_fuscoviridis_SRR23044170
		Ceratozamia_hildae_SRR23044169
		Ceratozamia_hondurensis_SRR23044168
		Ceratozamia_huastecorum_SRR23044198
		Ceratozamia_kuesteriana_SRR23044197
		Ceratozamia_latifolia_SRR23044193
		Ceratozamia_sp._SRR23044196
		Ceratozamia_matudae_SRR23044195
		Ceratozamia_mexicana_SRR23044194
		Ceratozamia_miqueliana_SRR23044192
		Ceratozamia_mirandae_SRR23044191
		Ceratozamia_mixeorum_SRR23044190
		Ceratozamia_norstogii_SRR23044187
		Ceratozamia_robusta_SRR23044186
		Ceratozamia_sabatoi_SRR23044185
		Ceratozamia_subroseophylla_SRR23044184
		Ceratozamia_tenuis_SRR23044183
		Ceratozamia_totonacorum_SRR23044182
		Ceratozamia_vovidesii_SRR23044181
		Ceratozamia_whitelockiana_SRR23044180
		Ceratozamia_zaragozae_SRR23044179
		Ceratozamia_zoquorum_SRR23044178
		Cycas_aculeata_SRR23279573
		Cycas_aenigma_SRR23279572
		Cycas_angulata_SRR23279571
		Cycas_apoa_SRR23279569
		Cycas_armstrongii_SRR23279568
		Cycas_arnhemica_SRR23279567
		Cycas_badensis_SRR23279566
		Cycas_balansae_SRR23279564
		Cycas_basaltica_SRR23279563
		Cycas_beddomei_SRR23279562
		Cycas_bifida_SRR23279561
		Cycas_bougainvilleana_SRR23279560
		Cycas_brachycantha_SRR23279558
		Cycas_brunnea_SRR23279557
		Cycas_cairnsiana_SRR23279556
		Cycas_calcicola_SRR23279555
		Cycas_campestris_SRR23279554
		Cycas_cantafolia_SRR23279553
		Cycas_chamaoensis_SRR23279552
		Cycas_changjiangensis_SRR23279551
		Cycas_chevalieri_SRR23279535
		Cycas_circinalis_SRR23279549
		Cycas_clivicola_SRR23279515
		Cycas_clivicola_SRR23279528
		Cycas_collina_SRR23279514
		Cycas_condaoensis_SRR23279513
		Cycas_conferta_SRR23279512
		Cycas_couttsiana_SRR23279511
		Cycas_curranii_SRR23279510
		Cycas_debaoensis_SRR23279534
		Cycas_debaoensis_SRR23279565
		Cycas_desolata_SRR23279509
		Cycas_diannanensis_SRR23279508
		Cycas_distans_SRR23279507
		Cycas_dolichophylla_SRR23279530
		Cycas_edentata_SRR23279506
		Cycas_elephantipes_SRR23279672
		Cycas_elongata_SRR23279671
		Cycas_falcata_SRR23279670
		Cycas_ferruginea_SRR23279669
		Cycas_fugax_SRR23279668
		Cycas_furfuracea_SRR23279667
		Cycas_glauca_SRR23279666
		Cycas_guizhouensis_SRR23279665
		Cycas_hoabinhensis_SRR23279663
		Cycas_hongheensis_SRR23279661
		Cycas_indica_SRR23279660
		Cycas_inermis_SRR23279659
		Cycas_javana_SRR23279658
		Cycas_lacrimans_SRR23279657
		Cycas_lane-poolei_SRR23279656
		Cycas_laotica_SRR23279655
		Cycas_lindstromii_SRR23279654
		Cycas_maconochiei_SRR23279653
		Cycas_macrocarpa_SRR23279652
		Cycas_media_subsp._ensata_SRR23279529
		Cycas_media_subsp._media_SRR23279527
		Cycas_megacarpa_SRR23279648
		Cycas_micholitzii_SRR23279647
		Cycas_micronesica_SRR23279596
		Cycas_montana_SRR23279645
		Cycas_multifrondis_SRR23279519
		Cycas_multipinnata_SRR23279644
		Cycas_nathorstii_SRR23279611
		Cycas_nitida_SRR23279610
		Cycas_nongnoochiae_SRR23279609
		Cycas_ophiolitica_SRR23279607
		Cycas_orientis_SRR23279606
		Cycas_orixensis_SRR23279605
		Cycas_pachypoda_SRR23279604
		Cycas_panzhihuaensis_PRJNA734434
		Cycas_papuana_SRR23279603
		Cycas_pectinata_SRR23279602
		Cycas_petraea_SRR23279601
		Cycas_platyphylla_SRR23279600
		Cycas_pranburiensis_SRR23279599
		Cycas_pruinosa_SRR23279598
		Cycas_revoluta_SRR23279646
		Cycas_riuminiana_SRR23279522
		Cycas_riuminiana_SRR23279542
		Cycas_rumphii_SRR23279595
		Cycas_sancti-lasallei_SRR23279524
		Cycas_schumanniana_SRR23279593
		Cycas_scratchleyana_SRR23279592
		Cycas_seemannii_SRR23279520
		Cycas_segmentifida_SRR23279591
		Cycas_semota_SRR23279526
		Cycas_sexseminifera_SRR23279590
		Cycas_siamensis_SRR23279589
		Cycas_silvestris_SRR23279588
		Cycas_simplicipinna_SRR23279587
		Cycas_sp._SRR23279650
		Cycas_sphaerica_SRR23279585
		Cycas_sundaica_SRR23279584
		Cycas_szechuanensis_SRR23279525
		Cycas_szechuanensis_SRR23279583
		Cycas_taitungensis_SRR23279582
		Cycas_taiwaniana_SRR23279523
		Cycas_taiwaniana_SRR23279581
		Cycas_taiwaniana_SRR23279664
		Cycas_tanqingii_SRR23279580
		Cycas_tansachana_SRR23279547
		Cycas_terryana_SRR23279546
		Cycas_thouarsii_SRR23279545
		Cycas_tropophylla_SRR23279544
		Cycas_tuckeri_SRR23279541
		Cycas_vespertilio_SRR23279540
		Cycas_wadei_SRR23279539
		Cycas_xipholepis_SRR23279531
		Cycas_yorkiana_SRR23279538
		Cycas_zambalensis_SRR23279537
		Cycas_zeylanica_SRR23279536
		Cycas_zeylanica_SRR23279594
		Dioon_angustifolium_SRR23279642
		Dioon_argenteum_SRR23279641
		Dioon_califanoi_SRR23279640
		Dioon_caputoi_SRR23279624
		Dioon_edule_SRR23279639
		Dioon_holmgrenii_SRR23279637
		Dioon_mejiae_SRR23279636
		Dioon_merolae_SRR23279635
		Dioon_planifolium_SRR23279634
		Dioon_purpusii_SRR23279633
		Dioon_rzedowskii_SRR23279632
		Dioon_sonorense_SRR23279631
		Dioon_spinulosum_SRR23279630
		Dioon_stevensonii_SRR23279629
		Dioon_tomasellii_SRR23279628
		Dioon_vovidesii_SRR23279625
		Encephalartos_aemulans_SRR23279675
		Encephalartos_afer_SRR23279570
		Encephalartos_altensteinii_SRR23279674
		Encephalartos_aplanatus_SRR23279627
		Encephalartos_arenarius_SRR23279614
		Encephalartos_barteri_subsp._barteri_SRR23279497
		Encephalartos_brevifoliolatus_SRR23279486
		Encephalartos_bubalinus_SRR23279475
		Encephalartos_cerinus_SRR23279559
		Encephalartos_chimanimaniensis_SRR23279548
		Encephalartos_concinnus_SRR23279673
		Encephalartos_cupidus_SRR23279662
		Encephalartos_cycadifolius_SRR23279576
		Encephalartos_delucanus_SRR23279651
		Encephalartos_dyerianus_SRR23279597
		Encephalartos_equatorialis_SRR23279586
		Encephalartos_eugene-maraisii_SRR23279543
		Encephalartos_ferox_subsp._ferox_SRR23279521
		Encephalartos_friderici-guilielmi_SRR23279638
		Encephalartos_ghellinckii_SRR23279575
		Encephalartos_gratus_SRR23279626
		Encephalartos_heenanii_SRR23279623
		Encephalartos_hildebrandtii_SRR23279622
		Encephalartos_hirsutus_SRR23279621
		Encephalartos_horridus_SRR23279620
		Encephalartos_humilis_SRR23279619
		Encephalartos_inopinus_SRR23279618
		Encephalartos_ituriensis_SRR23279617
		Encephalartos_kisambo_SRR23279615
		Encephalartos_kisambo_SRR23279616
		Encephalartos_laevifolius_SRR23279613
		Encephalartos_lanatus_SRR23279612
		Encephalartos_latifrons_SRR23279574
		Encephalartos_laurentianus_SRR23279505
		Encephalartos_lebomboensis_SRR23279504
		Encephalartos_lehmannii_SRR23279503
		Encephalartos_longifolius_SRR23279577
		Encephalartos_mackenziei_SRR23279502
		Encephalartos_macrostrobilus_SRR23279501
		Encephalartos_manikensis_SRR23279500
		Encephalartos_marunguensis_SRR23279499
		Encephalartos_middelburgensis_SRR23279498
		Encephalartos_msinganus_SRR23279496
		Encephalartos_munchii_SRR23279495
		Encephalartos_natalensis_SRR23279494
		Encephalartos_ngoyanus_SRR23279493
		Encephalartos_nubimontanus_SRR23279492
		Encephalartos_paucidentatus_SRR23279491
		Encephalartos_poggei_SRR23279490
		Encephalartos_princeps_SRR23279489
		Encephalartos_pterogonus_SRR23279488
		Encephalartos_schaijesii_SRR23279485
		Encephalartos_schaijesii_SRR23279532
		Encephalartos_schmitzii_SRR23279484
		Encephalartos_sclavoi_SRR23279483
		Encephalartos_senticosus_SRR23279482
		Encephalartos_septentrionalis_SRR23279481
		Encephalartos_sp._SRR23279487
		Encephalartos_tegulaneus_SRR23279480
		Encephalartos_transvenosus_SRR23279479
		Encephalartos_trispinosus_SRR23279478
		Encephalartos_turneri_SRR23279477
		Encephalartos_umbeluziensis_SRR23279476
		Encephalartos_villosus_SRR23279474
		Encephalartos_whitelockii_SRR23279579
		Encephalartos_woodii_SRR23279578
		Lepidozamia_hopei_SRR23279517
		Lepidozamia_peroffskyana_SRR14381625
		Macrozamia_cardiacensis_SRR18094554
		Macrozamia_communis_SRR18094553
		Macrozamia_conferta_SRR18094542
		Macrozamia_cranei_SRR18094531
		Macrozamia_crassifolia_SRR18094520
		Macrozamia_diplomera_SRR18094518
		Macrozamia_douglasii_SRR18094517
		Macrozamia_dyeri_SRR18094516
		Macrozamia_elegans_SRR18094515
		Macrozamia_fawcettii_SRR18094514
		Macrozamia_fearnsidei_SRR18094552
		Macrozamia_flexuosa_SRR18094551
		Macrozamia_fraseri_SRR18094550
		Macrozamia_glaucophylla_SRR18094549
		Macrozamia_heteromera_SRR18094548
		Macrozamia_humilis_SRR18094547
		Macrozamia_johnsonii_SRR23279643
		Macrozamia_lomandroides_SRR18094546
		Macrozamia_longispina_SRR18094545
		Macrozamia_lucida_SRR18094544
		Macrozamia_macdonnellii_SRR18094543
		Macrozamia_machinii_SRR18094541
		Macrozamia_macleayi_SRR18094540
		Macrozamia_miquelii_SRR18094539
		Macrozamia_montana_SRR18094538
		Macrozamia_moorei_SRR18094537
		Macrozamia_mountperriensis_SRR18094536
		Macrozamia_pauli-guilielmi_SRR18094534
		Macrozamia_platyrhachis_SRR18094533
		Macrozamia_plurinervia_SRR18094532
		Macrozamia_polymorpha_SRR18094530
		Macrozamia_reducta_SRR18094529
		Macrozamia_riedlei_SRR18094528
		Macrozamia_secunda_SRR18094527
		Macrozamia_serpentina_SRR18094526
		Macrozamia_spiralis_SRR18094525
		Macrozamia_stenomera_SRR18094524
		Macrozamia_viridis_SRR18094523
		Microcycas_calocoma_SRR23044176
		Stangeria_eriopus_SRR23044175
		Zamia_acuminata_SRR23444884
		Zamia_aff._monticola_SRR23444812
		Zamia_amazonum_SRR23444883
		Zamia_amplifolia_SRR23444872
		Zamia_angustifolia_SRR23444861
		Zamia_boliviana_SRR23444850
		Zamia_chigua_SRR23444839
		Zamia_cremnophila_SRR23444828
		Zamia_cunaria_SRR23444817
		Zamia_decumbens_SRR23444808
		Zamia_disodon_SRR23444805
		Zamia_dressleri_SRR23444882
		Zamia_elegantissima_SRR23444881
		Zamia_encephalartoides_SRR23444880
		Zamia_erosa_SRR23444879
		Zamia_fairchildiana_SRR23444878
		Zamia_furfuracea_SRR23044174
		Zamia_gentryi_SRR23444877
		Zamia_grijalvensis_SRR23444876
		Zamia_hamannii_SRR23444875
		Zamia_herrerae_SRR23444874
		Zamia_huilensis_SRR23444873
		Zamia_hymenophyllidia_SRR23444871
		Zamia_imperialis_SRR23444870
		Zamia_incognita_SRR23444869
		Zamia_inermis_SRR23444868
		Zamia_integrifolia_Bahamas_SRR23444867
		Zamia_integrifolia_var._umbrosa_SRR23444806
		Zamia_katzeriana_SRR23444865
		Zamia_lacandona_SRR23444864
		Zamia_lecointei_SRR23444863
		Zamia_lindenii_SRR23444862
		Zamia_lindleyi_SRR23444860
		Zamia_loddigesii_SRR23444810
		Zamia_lucayana_SRR23444859
		Zamia_meermanii_SRR23444857
		Zamia_montana_SRR23444855
		Zamia_monticola_SRR23444854
		Zamia_muricata_SRR23444853
		Zamia_nana_SRR23444852
		Zamia_nesophila_SRR23444851
		Zamia_neurophyllidia_SRR23444849
		Zamia_obliqua_SRR23444848
		Zamia_oligodonta_SRR23444847
		Zamia_onan-reyesii_SRR23444846
		Zamia_oreillyi_SRR23444845
		Zamia_orinoquiensis_SRR23444813
		Zamia_paucifoliolata_SRR23444844
		Zamia_paucijuga_SRR23444843
		Zamia_poeppigiana_SRR23444842
		Zamia_portoricensis_SRR23444841
		Zamia_prasina_SRR23444840
		Zamia_pseudomonticola_SRR23444807
		Zamia_pseudoparasitica_SRR23444809
		Zamia_pumila_SRR23444838
		Zamia_purpurea_SRR23444837
		Zamia_pygmaea_SRR23444814
		Zamia_pygmaea_SRR23444815
		Zamia_pygmaea_SRR23444836
		Zamia_pyrophylla_SRR23444835
		Zamia_restrepoi_SRR23444834
		Zamia_roezlii_SRR23444833
		Zamia_sandovalii_SRR23444832
		Zamia_sinuensis_SRR23444856
		Zamia_skinneri_SRR23444831
		Zamia_soconuscensis_SRR23444830
		Zamia_spartea_SRR23444829
		Zamia_standleyi_SRR23444826
		Zamia_stevensonii_SRR23444825
		Zamia_stricta_SRR23444824
		Zamia_tolimensis_SRR23444823
		Zamia_tuerckheimii_SRR23444822
		Zamia_ulei_SRR23444821
		Zamia_urep_SRR23444820
		Zamia_variegata_SRR23444811
		Zamia_variegata_SRR23444819
		Zamia_vazquezii_SRR23444818
		Zamia_verschaffeltii_SRR23444827
		Zamia_wallisii_SRR23444816
	;
End;
Begin trees;
	tree TREE1 = [&R] ((((((((((Ceratozamia_alvarezii_SRR23044200:16.4748,(Ceratozamia_chimalapensis_SRR23044177:13.7961,Ceratozamia_norstogii_SRR23044187:13.7961)1:2.67866[&age_median=13.66,age_ci_lower=10.25,age_ci_upper=14.47,bootstrap_support=0.63,ci_width=4.220000000000001,node_id=125,gCF=7.1,sCF=39.8,"age_95%_CI"={10.25,14.47},combined_support="63/7.1/39.8"])1:1.51983[&age_median=16.36,age_ci_l…
End;
